# Supplementary material for: Changes in the Gut Microbiome Contribute to the Development of Behcet’s Disease via Adjuvant Effects
Source: Front Cell Dev Biol. 2021 Sep 8;9:716760. doi: 10.3389/fcell.2021.716760 (PMC8455896; doi:10.3389/fcell.2021.716760)
Supplement: Supplementary file 6 [file Table_1.xlsx]

## Sheet: Supplementary table1
Supplementary table1. Clinical features of BD patients and controls donating fecal samples
Sample ID	Gender	Age	Oral ulcers	Genital ulcers	Ocular involvement	Cutaneous involvement	Intestinal involvement	Systemic medication within one month（immunosuppressive medicines, antibiotic and probiotics）	Topical corticosteroids
BD-1	F	31	+	+	+	+	-	-	-
BD-2	M	38	+	+	+	+	-	-	-
BD-3	M	26	+	-	+	+	-	-	-
BD-4	M	25	+	-	+	+	-	-	-
BD-5	M	39	+	-	+	-	-	-	+
H-1	F	46	-	-	-	-	-	-	-
H-2	M	35	-	-	-	-	-	-	-
H-3	M	35	-	-	-	-	-	-	-
H-4	M	46	-	-	-	-	-	-	-
H-5	F	33	-	-	-	-	-	-	-
BD, Behcet disease patients; H, Healthy controls

## Sheet: Supplementary table2
Supplementary table 2. Primer pairs used in this study
Gene	Forward	Reverse
β-actin	GGCTGTATTCCCCTCCATCG	CCAGTTGGTAACAATGCCATGT
OCLN	CTTTGGCTACGGAGGTGGCTAT	CTTTGGCTGCTCTTGGGTCTG
CLDN1	GCTGGGTTTCATCCTGGCTTCT	CCTGAGCGGTCACGATGTTGTC
CLDN4	CGCTACTCTTGCCATTACG	ACTCAGCACACCATGACTTG
IFN-γ	TCAAGTGGCATAGATGTGGAAGAA	TGGCTCTGCAGGATTTTCATG
IL-17	CTCAACCGTTCCACGTCACCCT	CCAGCTTTCCCTCCGCATT
MCP-1	TTAAAAACCTGGATCGGAACCAA	GCATTAGCTTCAGATTTACGGGT
IL-1β	TTGAAGAAGAGCCCGTCC	CTTATGTTCTGTCCATTGAGGT
IL-10	GCTCTTACTGACTGGCATGAG	CGCAGCTCTAGGAGCATGTG
TNF-α	GACGTGGAACTGGCAGAAGAG	TTGGTGGTTTGTGAGTGTGAG

## Sheet: Supplementary table3
Supplementary table 3. The relative abundance of genera between BD-recipient and healthy controls-recipient mice
Genus	Mean	Variance(Behcet)	Std.err	Mean	Variance	Std.err	P value	Q value
	(Behcet)		(Behcet)	(Healthy)	(Healthy)	(Healthy)
Azoarcus	0.00041	4.06e-09	2.85e-05	0.000163	6.53e-09	3.61e-05	0.0015	0.195
Bilophila	0.000431	3.54e-08	8.41e-05	3.41e-05	2.75e-10	7.42e-06	0.00235	0.195
Devosia	3.84e-05	5.33e-10	1.03e-05	0.000128	1.92e-09	1.96e-05	0.00357	0.195
Leucobacter	0.000164	8.11e-10	1.27e-05	8.29e-05	1.43e-09	1.69e-05	0.00438	0.195
Bradyrhizobium	0.000108	9.55e-09	4.37e-05	0.000293	2.07e-09	2.04e-05	0.00442	0.195
Bacillus	0.000204	4.67e-09	3.06e-05	7.5e-05	1.44e-09	1.7e-05	0.00505	0.195
Cyanobium_PCC-6307	0.000175	4.11e-09	2.87e-05	6.89e-05	3.02e-10	7.77e-06	0.00572	0.195
Cutibacterium	0.000131	1.97e-09	1.98e-05	4.44e-05	1.11e-09	1.49e-05	0.00621	0.195
Azovibrio	0.000233	1.21e-08	4.91e-05	5.63e-05	2.17e-09	2.08e-05	0.00761	0.195
uncultured_bacterium_f_Desulfovibrionaceae	9.46e-05	3.05e-09	2.47e-05	1.04e-05	2.32e-10	6.81e-06	0.00788	0.195
Candidatus_Soleaferrea	2.41e-05	7.58e-11	3.89e-06	0.000201	1.44e-08	5.37e-05	0.00816	0.195
Geobacter	0.000494	2.74e-08	7.41e-05	0.000222	1.64e-08	5.73e-05	0.0131	0.269
Marmoricola	4.33e-05	4.65e-09	3.05e-05	0.000144	1.37e-09	1.66e-05	0.0133	0.269
uncultured_bacterium_f_env.OPS_17	0.00158	3.99e-07	0.000282	0.000717	7.25e-08	0.00012	0.0148	0.279
Dechloromonas	0.000366	1.86e-08	6.11e-05	0.000159	1.01e-08	4.49e-05	0.0167	0.292
Ruminococcaceae_UCG-014	0.000121	1.03e-09	1.43e-05	0.000273	1.55e-08	5.57e-05	0.0199	0.325
Weissella	0.000178	1.03e-07	0.000144	0.000709	1.02e-07	0.000143	0.021	0.325
Parabacteroides	0.023	0.000138	0.00526	0.00705	5.23e-05	0.00324	0.0222	0.325
Nevskia	0.00261	2.56e-06	0.000716	0.00448	2.47e-07	0.000222	0.0262	0.353
Rhodanobacter	0.00023	2.55e-07	0.000226	0.000825	3.49e-08	8.36e-05	0.0269	0.353
uncultured_bacterium_o_Frankiales	0.000115	1.77e-08	5.95e-05	0.000287	8.38e-09	4.09e-05	0.0302	0.369
uncultured_bacterium_f_MA-28-I98C	0.000223	5.13e-09	3.2e-05	0.000111	6.07e-09	3.49e-05	0.0308	0.369
Jatrophihabitans	4.02e-05	8.1e-09	4.02e-05	0.000163	5.72e-09	3.38e-05	0.0324	0.371
Streptomyces	0.000327	4.04e-07	0.000284	0.00104	8.2e-08	0.000128	0.0354	0.387
Chujaibacter	4.76e-05	1.13e-08	4.76e-05	0.000165	2.7e-09	2.33e-05	0.0395	0.387
Romboutsia	0.000524	1.29e-07	0.000161	0.00111	2.24e-07	0.000212	0.0397	0.387
Coprococcus_3	5.35e-05	1.52e-09	1.74e-05	0.000592	2.96e-07	0.000243	0.0405	0.387
uncultured_bacterium_o_Acidobacteriales	9.83e-05	3.26e-08	8.08e-05	0.000309	1.46e-08	5.4e-05	0.0437	0.387
[Ruminococcus]_gauvreauii_group	0.000914	2.29e-07	0.000214	0.000341	1.21e-07	0.000156	0.0441	0.387
Cuneatibacter	7.42e-06	2.76e-10	7.42e-06	0.000102	9.28e-09	4.31e-05	0.0442	0.387
Phascolarctobacterium	0.0421	0.00196	0.0198	0.000246	1.3e-08	5.1e-05	0.0479	0.387
Massilia	0.000257	8.27e-08	0.000129	0.000576	3.15e-08	7.93e-05	0.0481	0.387
uncultured_bacterium_o_SBR1031	0.000377	4.79e-08	9.79e-05	0.000636	2.95e-08	7.68e-05	0.0512	0.387
Lachnospiraceae_FCS020_group	2.4e-05	2.44e-10	6.98e-06	7.1e-06	9.48e-11	4.35e-06	0.0537	0.387
MM2	0.000267	2.07e-07	0.000203	0.000853	1.99e-07	0.0002	0.0538	0.387
Desulfovibrio	0.000184	3.16e-08	7.95e-05	2.06e-05	5.83e-11	3.42e-06	0.0541	0.387
Herpetosiphon	0.000346	4.66e-09	3.05e-05	0.000485	1.81e-08	6.02e-05	0.0545	0.387
Coprobacillus	0.00132	1.45e-06	0.000538	0.000208	5.44e-08	0.000104	0.0578	0.392
Anaeromyxobacter	0.000109	3.62e-09	2.69e-05	4.42e-05	1.59e-09	1.78e-05	0.0591	0.392
Nitrospira	0.000608	2.26e-08	6.72e-05	0.000468	1.89e-09	1.94e-05	0.0596	0.392
[Eubacterium]_eligens_group	1.4e-05	2.01e-10	6.34e-06	0	0	0	0.0617	0.396
Reyranella	0.000178	2.97e-08	7.71e-05	0.00034	4.48e-09	2.99e-05	0.0655	0.41
uncultured_bacterium_f_Chitinophagaceae	0.000519	3.13e-08	7.91e-05	0.000332	1.66e-08	5.76e-05	0.0725	0.428
uncultured_bacterium_o_RBG-13-54-9	3.2e-05	5.24e-10	1.02e-05	0.000106	7.04e-09	3.75e-05	0.0728	0.428
Candidatus_Solibacter	0.0001	2.22e-08	6.66e-05	0.000245	7.13e-09	3.78e-05	0.0749	0.428
Kribbella	0.000113	5.93e-08	0.000109	0.000504	1.61e-07	0.000179	0.0793	0.428
Marvinbryantia	0.00155	3.24e-06	0.000805	4.79e-05	6.65e-09	3.65e-05	0.0795	0.428
Amycolatopsis	0.000143	1.02e-07	0.000143	0.000458	4.21e-08	9.18e-05	0.0797	0.428
Terrisporobacter	0.00019	1.61e-08	5.67e-05	0.000391	4.36e-08	9.34e-05	0.0826	0.428
Fusobacterium	0.137	0.0277	0.0744	0.000834	1.49e-07	0.000173	0.0837	0.428
uncultured_bacterium_o_IMCC26256	0.000242	6.44e-09	3.59e-05	0.000168	1.96e-09	1.98e-05	0.0853	0.428
Escherichia-Shigella	0.0043	2.42e-05	0.0022	0.0989	0.0136	0.0521	0.0869	0.428
Morganella	2.14e-05	4.08e-10	9.04e-06	3.69e-06	6.8e-11	3.69e-06	0.0871	0.428
uncultured_bacterium_o_Rokubacteriales	0.000339	1.45e-08	5.38e-05	0.000219	7.76e-09	3.94e-05	0.0879	0.428
Barnesiella	0.000267	1.84e-08	6.07e-05	0.00105	9.28e-07	0.000431	0.0901	0.431
Ruminococcaceae_UCG-005	0.000157	6.26e-10	1.12e-05	0.000127	7.1e-10	1.19e-05	0.0925	0.434
Xanthobacter	0.000476	8.28e-07	0.000407	0.00135	4.16e-07	0.000289	0.0969	0.447
Ochrobactrum	0.00119	6.98e-08	0.000118	0.000854	1.16e-07	0.000153	0.102	0.449
Actinobacillus	0.000231	1.43e-07	0.000169	0.000605	9.09e-08	0.000135	0.103	0.449
Holdemania	0.000281	3.93e-08	8.87e-05	0.00011	1.02e-08	4.51e-05	0.104	0.449
Paraprevotella	0.00205	7.03e-06	0.00119	1.37e-05	3.5e-10	8.37e-06	0.104	0.449
Rhodococcus	0.000776	2.11e-08	6.49e-05	0.000569	5.3e-08	0.000103	0.11	0.462
Lapillicoccus	0.000289	2.76e-07	0.000235	0.000728	6.18e-08	0.000111	0.111	0.462
Ruminococcus_2	0.000126	5.11e-08	0.000101	0.00127	2.26e-06	0.000673	0.112	0.462
uncultured_bacterium_c_TK10	4.69e-05	7.51e-09	3.87e-05	0.000142	8.84e-09	4.2e-05	0.118	0.473
Phenylobacterium	0.000103	4.58e-09	3.03e-05	0.000169	3.43e-09	2.62e-05	0.119	0.473
uncultured_bacterium_o_Gaiellales	0.000102	5.25e-08	0.000102	0.000278	7.4e-09	3.85e-05	0.131	0.511
Microbacterium	8.85e-05	4.25e-09	2.92e-05	0.000161	6.18e-09	3.52e-05	0.132	0.511
Ilumatobacter	0.000205	5.75e-09	3.39e-05	0.000147	1.04e-09	1.44e-05	0.136	0.511
Sphingomonas	0.0022	1.28e-06	0.000505	0.00307	2.59e-07	0.000227	0.138	0.511
uncultured_bacterium_o_CCD24	6.6e-05	5.44e-10	1.04e-05	9.71e-05	1.44e-09	1.7e-05	0.139	0.511
Catenulispora	5.12e-05	1.31e-08	5.12e-05	0.000183	2.28e-08	6.75e-05	0.14	0.511
Gemmatimonas	0.000168	1.07e-07	0.000146	0.000441	4.91e-08	9.91e-05	0.143	0.511
Leuconostoc	2.93e-05	4.28e-09	2.93e-05	0.000114	1.09e-08	4.67e-05	0.144	0.511
Parafrigoribacterium	5.75e-05	3.57e-09	2.67e-05	0.00015	1.48e-08	5.43e-05	0.148	0.512
uncultured_bacterium_f_A4b	0.000395	1.58e-07	0.000178	0.000691	3.04e-08	7.8e-05	0.148	0.512
Blastococcus	0.000101	2.21e-08	6.65e-05	0.000217	7.23e-09	3.8e-05	0.15	0.512
Acidibacter	0.000101	4.26e-09	2.92e-05	5.23e-05	8.55e-10	1.31e-05	0.152	0.512
Ruminococcaceae_UCG-002	0.000127	2.26e-09	2.13e-05	0.000189	6.3e-09	3.55e-05	0.155	0.516
Pseudolabrys	0.000153	3.71e-08	8.62e-05	0.000289	5.96e-09	3.45e-05	0.162	0.533
[Ruminococcus]_gnavus_group	0.00216	1.62e-05	0.0018	0.0453	0.00464	0.0305	0.177	0.574
Adlercreutzia	0.000474	6.85e-07	0.00037	0.00168	3.01e-06	0.000776	0.179	0.574
Klebsiella	0.00228	4.75e-06	0.000975	0.000849	5.63e-07	0.000336	0.187	0.593
Collinsella	6.87e-05	3.27e-09	2.56e-05	0.00199	9.97e-06	0.00141	0.194	0.597
Streptococcus	0.000243	3.28e-08	8.09e-05	0.00128	2.86e-06	0.000756	0.195	0.597
uncultured_bacterium_f_Atopobiaceae	9.73e-05	1.89e-08	6.15e-05	0.000521	4.68e-07	0.000306	0.196	0.597
Butyricimonas	0.0014	5.22e-06	0.00102	2.1e-05	5.19e-10	1.02e-05	0.198	0.597
Enterorhabdus	0.000291	1.41e-07	0.000168	6.31e-05	3.91e-09	2.8e-05	0.2	0.597
Staphylococcus	0.0197	0.00108	0.0147	0.00029	2.39e-08	6.92e-05	0.207	0.602
Eisenbergiella	0.000459	4.57e-07	0.000302	5.5e-05	1.07e-08	4.63e-05	0.208	0.602
uncultured_bacterium_f_Sphingomonadaceae	0.000959	9.49e-08	0.000138	0.00118	4.8e-08	9.8e-05	0.208	0.602
Arthrobacter	0.000439	2.33e-07	0.000216	0.000742	3.76e-08	8.67e-05	0.215	0.613
Caenimonas	4.17e-05	1.25e-09	1.58e-05	8.08e-05	3.41e-09	2.61e-05	0.221	0.626
uncultured_bacterium_c_Deltaproteobacteria	0.000218	5.66e-09	3.37e-05	0.000172	1.11e-09	1.49e-05	0.23	0.642
Ellin6067	0.000272	6.9e-09	3.71e-05	0.000342	8.78e-09	4.19e-05	0.234	0.642
Christensenellaceae_R-7_group	0.000714	1.22e-06	0.000494	0.000104	2.33e-09	2.16e-05	0.239	0.642
Sellimonas	0.000844	1.3e-06	0.00051	0.00309	1.56e-05	0.00177	0.244	0.642
Christensenella	0.000206	3.63e-08	8.52e-05	8.69e-05	1.12e-08	4.74e-05	0.246	0.642
Faecalitalea	0	0	0	9.98e-06	4.98e-10	9.98e-06	0.25	0.642
uncultured_bacterium_f_Roseiflexaceae	0.000152	7.97e-09	3.99e-05	0.000203	7.69e-10	1.24e-05	0.251	0.642
uncultured_bacterium_f_TRA3-20	8.8e-05	1.45e-09	1.7e-05	6.22e-05	8.88e-10	1.33e-05	0.257	0.642
Clostridioides	0.000848	3.26e-07	0.000255	0.0111	0.000371	0.00862	0.258	0.642
Eubacterium	0.0044	1.06e-05	0.00146	0.0023	5.18e-06	0.00102	0.26	0.642
Enterococcus	0.000204	1.27e-07	0.000159	0.00103	2.33e-06	0.000682	0.261	0.642
Iamia	0.00019	7.81e-09	3.95e-05	0.000241	1.22e-09	1.56e-05	0.261	0.642
Holdemanella	0.00433	6.58e-05	0.00363	4.78e-05	2.07e-09	2.03e-05	0.262	0.642
Bryobacter	0.000153	3.77e-08	8.68e-05	0.000266	8.51e-09	4.12e-05	0.266	0.642
Roseburia	0.0194	0.00074	0.0122	0.00488	3.75e-05	0.00274	0.268	0.642
Veillonella	0.000333	1.48e-08	5.43e-05	0.000628	3.07e-07	0.000248	0.269	0.642
[Eubacterium]_nodatum_group	0.000336	3.89e-08	8.83e-05	0.00018	5.07e-08	0.000101	0.269	0.642
Faecalibacterium	0.000254	1.1e-08	4.68e-05	0.000477	1.77e-07	0.000188	0.273	0.647
Rothia	0	0	0	0.00011	4.75e-08	9.75e-05	0.286	0.663
uncultured_bacterium_f_Microscillaceae	0.000227	1.49e-08	5.47e-05	0.000165	9.62e-11	4.39e-06	0.286	0.663
Roseovarius	0.0022	3.1e-06	0.000787	0.00323	1.08e-06	0.000464	0.288	0.663
uncultured_bacterium_c_KD4-96	0.000575	3.2e-08	8e-05	0.00068	1.11e-08	4.72e-05	0.29	0.663
uncultured_bacterium_f_SC-I-84	0.000381	2.25e-07	0.000212	0.000652	7.5e-08	0.000122	0.298	0.676
Allorhizobium-Neorhizobium-Pararhizobium-Rhizobium	0.000121	9.68e-09	4.4e-05	0.000187	8.56e-09	4.14e-05	0.304	0.682
uncultured_bacterium_f_Saprospiraceae	9.85e-05	4.01e-09	2.83e-05	0.000195	3.51e-08	8.38e-05	0.306	0.682
[Clostridium]_innocuum_group	0.00864	9.02e-05	0.00425	0.0223	0.00071	0.0119	0.312	0.684
Helicobacter	0.00344	2.23e-05	0.00211	0.00106	2.25e-06	0.00067	0.313	0.684
[Eubacterium]_fissicatena_group	0.000399	9.75e-08	0.00014	0.000969	1.33e-06	0.000517	0.318	0.684
Rikenellaceae_RC9_gut_group	0.0138	0.000282	0.00751	0.00516	5.12e-05	0.0032	0.319	0.684
uncultured_bacterium_c_Subgroup_6	0.00164	9.29e-08	0.000136	0.00185	1.08e-07	0.000147	0.32	0.684
Arachidicoccus	0	0	0	9.33e-05	3.97e-08	8.91e-05	0.331	0.701
Prevotella_2	0.000256	1.67e-08	5.78e-05	0.000183	7.76e-09	3.94e-05	0.338	0.708
Lactobacillus	0.00556	2.3e-06	0.000678	0.013	0.000256	0.00716	0.34	0.708
Ruminiclostridium_9	0.00144	7.55e-06	0.00123	0.000169	1.23e-08	4.95e-05	0.342	0.708
Faecalibaculum	0.000889	3.73e-06	0.000864	3.33e-06	5.54e-11	3.33e-06	0.347	0.713
Bifidobacterium	0.000269	2.03e-08	6.37e-05	0.00957	0.000415	0.00911	0.35	0.713
Lachnospiraceae_ND3007_group	1.02e-05	2.47e-10	7.03e-06	0.00149	1.06e-05	0.00146	0.358	0.716
Dubosiella	0.0755	0.0278	0.0746	0.000145	1.04e-07	0.000145	0.36	0.716
Turicibacter	0.0146	0.00102	0.0143	0.000231	1.07e-08	4.62e-05	0.361	0.716
Ruminococcus_1	0.000204	1.66e-07	0.000182	2.07e-05	1.99e-10	6.31e-06	0.364	0.716
Intestinimonas	0.00107	5.66e-06	0.00106	0	0	0	0.365	0.716
A2	1.47e-05	4.07e-10	9.03e-06	0.0036	6.4e-05	0.00358	0.374	0.728
GCA-900066575	3.92e-05	7.06e-10	1.19e-05	0.0013	8e-06	0.00126	0.38	0.734
Anaeroplasma	0.000478	1.08e-06	0.000466	1.38e-05	4.84e-10	9.83e-06	0.384	0.734
Bacteroides	0.115	0.00639	0.0357	0.182	0.0163	0.0572	0.386	0.734
Prevotellaceae_UCG-001	3.66e-06	6.69e-11	3.66e-06	0.000719	2.59e-06	0.000719	0.388	0.734
GCA-900066225	0.00104	5.39e-06	0.00104	1.03e-05	5.28e-10	1.03e-05	0.394	0.74
Flavonifractor	0.00203	2.62e-06	0.000724	0.00361	1.01e-05	0.00142	0.401	0.744
Stenotrophomonas	7.28e-05	2.36e-08	6.87e-05	0.000157	1.33e-08	5.15e-05	0.41	0.744
Dorea	5.29e-05	1.62e-09	1.8e-05	0.000109	1.46e-08	5.4e-05	0.411	0.744
Tyzzerella_4	0.00124	7.16e-06	0.0012	7.12e-05	8.91e-09	4.22e-05	0.411	0.744
Oscillibacter	0.000222	1.31e-07	0.000162	0.00179	1.29e-05	0.00161	0.415	0.744
Proteus	0.000551	1.24e-06	0.000498	6.48e-05	9.76e-09	4.42e-05	0.416	0.744
[Eubacterium]_hallii_group	2.34e-05	5.03e-10	1e-05	0.00011	3.97e-08	8.91e-05	0.416	0.744
Ruminiclostridium_5	0.00215	7.37e-06	0.00121	0.000906	9.05e-07	0.000425	0.422	0.746
Lautropia	3.71e-06	6.89e-11	3.71e-06	9.98e-05	4.98e-08	9.98e-05	0.423	0.746
Negativibacillus	0.000164	1.27e-08	5.03e-05	0.000487	5.68e-07	0.000337	0.437	0.763
Actinomyces	1.04e-05	9.12e-11	4.27e-06	0.00012	6.69e-08	0.000116	0.438	0.763
Erysipelotrichaceae_UCG-003	0.00053	1.13e-06	0.000476	8.04e-05	2.27e-08	6.74e-05	0.444	0.768
Butyricicoccus	0.000553	7.15e-07	0.000378	0.00307	3.6e-05	0.00268	0.448	0.768
Lachnoclostridium	0.0226	0.000379	0.0087	0.0129	0.00017	0.00584	0.45	0.768
Lachnospiraceae_UCG-008	0.00326	4.35e-05	0.00295	0.000584	4.63e-07	0.000304	0.463	0.781
Alloprevotella	0.000924	3.6e-06	0.000848	0.00217	5.96e-06	0.00109	0.464	0.781
Candidatus_Paracaedibacter	5.63e-05	9.76e-10	1.4e-05	9.08e-05	6.43e-09	3.58e-05	0.466	0.781
Prevotella_9	1.3e-05	4.18e-10	9.15e-06	3.34e-05	2.23e-09	2.11e-05	0.473	0.788
Ruminococcaceae_UCG-003	6.83e-06	8.85e-11	4.21e-06	1.68e-05	5.61e-10	1.06e-05	0.482	0.797
Nitrosospira	9.1e-05	3.36e-09	2.59e-05	0.00012	2.56e-09	2.26e-05	0.492	0.797
Nicotiana_otophora	0.0014	4.13e-07	0.000288	0.00175	4.19e-07	0.00029	0.495	0.797
Paludibacter	3.71e-06	6.89e-11	3.71e-06	0	0	0	0.498	0.797
[Eubacterium]_ventriosum_group	3.12e-06	4.86e-11	3.12e-06	0	0	0	0.498	0.797
uncultured_bacterium_o_Mollicutes_RF39	3.33e-06	5.54e-11	3.33e-06	0	0	0	0.498	0.797
[Eubacterium]_ruminantium_group	0	0	0	6.69e-06	8.39e-11	4.1e-06	0.5	0.797
Mesorhizobium	0.000131	8.72e-09	4.18e-05	0.000184	1.1e-08	4.69e-05	0.504	0.798
uncultured_bacterium_o_PLTA13	0.000207	1.57e-08	5.6e-05	0.000159	1.66e-09	1.82e-05	0.511	0.805
uncultured_bacterium_f_Blastocatellaceae	0.000454	7.65e-09	3.91e-05	0.000414	5.87e-09	3.43e-05	0.537	0.84
Agathobacter	0.000745	2.17e-06	0.000659	0.000233	7.04e-08	0.000119	0.543	0.84
MND1	0.000617	1.88e-08	6.14e-05	0.000709	5.63e-08	0.000106	0.55	0.84
uncultured_bacterium_c_Acidimicrobiia	6.09e-05	3.71e-09	2.72e-05	8.29e-05	5.77e-10	1.07e-05	0.551	0.84
uncultured_bacterium_f_Anaerolineaceae	0.000261	2.14e-09	2.07e-05	0.000304	1.42e-08	5.32e-05	0.553	0.84
uncultured_bacterium_f_Ruminococcaceae	0.000655	2.44e-07	0.000221	0.00133	3.89e-06	0.000882	0.555	0.84
CL500-29_marine_group	7.77e-05	2.57e-09	2.27e-05	0.000103	3.28e-09	2.56e-05	0.556	0.84
Ruminococcaceae_UCG-004	0.000353	9.92e-08	0.000141	0.000591	4.38e-07	0.000296	0.561	0.842
Cetobacterium	7.75e-05	1.14e-09	1.51e-05	9.28e-05	1.09e-09	1.48e-05	0.564	0.842
Methylotenera	0.00367	1.18e-06	0.000486	0.00313	1.68e-06	0.00058	0.569	0.845
Dongia	0.000124	2.69e-09	2.32e-05	0.000146	2.37e-09	2.18e-05	0.584	0.863
Dialister	0.000243	3.26e-08	8.07e-05	0.000379	1.79e-07	0.000189	0.598	0.879
Altererythrobacter	0.000107	3.35e-09	2.59e-05	0.000133	5.72e-09	3.38e-05	0.617	0.902
Piscinibacter	0.000198	1.22e-09	1.56e-05	0.000177	5.15e-09	3.21e-05	0.642	0.924
Megasphaera	0.000382	5.15e-08	0.000102	0.000453	2.52e-08	7.09e-05	0.643	0.924
uncultured_bacterium_f_Caulobacteraceae	6.95e-05	2.52e-09	2.25e-05	8.61e-05	1.9e-09	1.95e-05	0.649	0.924
Lachnospiraceae_NK4A136_group	0.0047	0.000102	0.00451	0.00202	1.5e-05	0.00173	0.651	0.924
Ruminococcaceae_UCG-013	1.79e-05	5.18e-10	1.02e-05	3.67e-05	5.31e-09	3.26e-05	0.653	0.924
Akkermansia	0.202	0.0148	0.0544	0.265	0.0495	0.0995	0.654	0.924
JGI_0001001-H03	0.000111	2.52e-09	2.24e-05	9.62e-05	1.34e-09	1.64e-05	0.664	0.927
SD04E11	0.000145	3.08e-08	7.85e-05	0.000193	8.56e-09	4.14e-05	0.664	0.927
Mycoplasma	0.0157	0.000574	0.0107	0.00861	0.00035	0.00837	0.67	0.927
Paracoccus	0.000146	9.41e-09	4.34e-05	0.000184	1.94e-08	6.23e-05	0.68	0.927
Millionella	4.24e-05	2.32e-09	2.16e-05	6.16e-05	5e-09	3.16e-05	0.682	0.927
Rhodoplanes	4.86e-05	1.19e-09	1.54e-05	5.82e-05	6.14e-10	1.11e-05	0.682	0.927
Coprobacter	1.07e-05	5.72e-10	1.07e-05	7.11e-06	9.51e-11	4.36e-06	0.686	0.927
Lachnospiraceae_UCG-006	0.0052	0.000132	0.00515	0.0113	0.000629	0.0112	0.687	0.927
uncultured_bacterium_o_Subgroup_7	0.000232	1.08e-08	4.64e-05	0.000257	2.24e-09	2.12e-05	0.692	0.927
UBA1819	0.00152	7.26e-06	0.00121	0.00234	7.27e-06	0.00121	0.695	0.927
Subdoligranulum	0.000173	6.08e-09	3.49e-05	0.000205	1.72e-08	5.87e-05	0.696	0.927
Rubrivivax	0.000181	2.49e-09	2.23e-05	0.000159	7.82e-09	3.96e-05	0.698	0.927
Noviherbaspirillum	6.46e-05	9.56e-09	4.37e-05	8.74e-05	2.24e-09	2.12e-05	0.701	0.927
Candidatus_Zinderia	7.08e-05	4.22e-09	2.91e-05	9.36e-05	7.89e-09	3.97e-05	0.706	0.928
uncultured_bacterium_f_Clostridiales_vadinBB60_group	6.55e-05	6.38e-09	3.57e-05	4.09e-05	8.38e-09	4.09e-05	0.711	0.93
Blautia	0.0269	0.000455	0.00954	0.0373	0.00246	0.0222	0.723	0.935
uncultured_bacterium_f_Xanthobacteraceae	0.000115	2.57e-09	2.27e-05	9.92e-05	4.24e-09	2.91e-05	0.723	0.935
uncultured_bacterium_f_Lachnospiraceae	0.0112	0.000159	0.00564	0.00829	7.49e-05	0.00387	0.725	0.935
Lactonifactor	0.000401	1.74e-07	0.000186	0.000594	9.65e-07	0.000439	0.737	0.942
Gemella	4.55e-05	2.52e-09	2.25e-05	3.41e-05	1.66e-09	1.82e-05	0.745	0.942
uncultured_bacterium_c_AKAU4049	0.000121	1.26e-09	1.59e-05	0.000114	6.84e-10	1.17e-05	0.746	0.942
RB41	0.00105	1.16e-07	0.000152	0.000971	8.31e-08	0.000129	0.747	0.942
Defluviicoccus	0.000207	2.19e-08	6.62e-05	0.000244	2.47e-08	7.03e-05	0.749	0.942
Gaiella	0.0003	3.47e-09	2.63e-05	0.000288	1.3e-09	1.61e-05	0.756	0.942
Hydrogenophaga	0.000182	2.04e-08	6.39e-05	0.000138	5.34e-08	0.000103	0.765	0.942
Muribaculum	0.00142	3.34e-06	0.000818	0.00192	6.51e-06	0.00114	0.767	0.942
Prevotella_7	8.26e-05	4.08e-09	2.86e-05	6.72e-05	5.2e-09	3.22e-05	0.768	0.942
Clostridium_sensu_stricto_1	0.000363	1.4e-07	0.000168	0.000427	2.31e-08	6.79e-05	0.769	0.942
Anaerostipes	0.00277	8.81e-06	0.00133	0.00341	7.98e-06	0.00126	0.773	0.942
Steroidobacter	9.42e-05	1.68e-09	1.84e-05	0.000105	3.38e-09	2.6e-05	0.773	0.942
uncultured_bacterium_f_bacteriap25	0.000145	2.48e-09	2.23e-05	0.000133	3.54e-09	2.66e-05	0.78	0.945
Hungatella	0.000261	1.12e-07	0.00015	0.000397	7.39e-07	0.000384	0.784	0.946
[Eubacterium]_xylanophilum_group	0.00766	0.000239	0.00692	0.00519	5.28e-05	0.00325	0.789	0.946
Curvibacter	4.53e-05	4.34e-10	9.31e-06	4.06e-05	6.68e-10	1.16e-05	0.795	0.946
Eggerthella	0.000353	4.57e-07	0.000302	0.000522	1.02e-06	0.000451	0.796	0.946
uncultured_bacterium_f_Burkholderiaceae	0.000446	3.09e-08	7.86e-05	0.000478	2.25e-08	6.71e-05	0.8	0.946
[Eubacterium]_coprostanoligenes_group	0.00039	8.2e-08	0.000128	0.000448	1.16e-07	0.000153	0.808	0.946
Aeromicrobium	0.000155	2.53e-09	2.25e-05	0.000171	1.23e-08	4.96e-05	0.813	0.946
Corynebacterium_1	2.45e-05	4.29e-10	9.26e-06	2.73e-05	7.68e-11	3.92e-06	0.813	0.946
Variovorax	8.92e-05	2.02e-09	2.01e-05	8.24e-05	1.33e-09	1.63e-05	0.828	0.946
uncultured_bacterium_o_MBNT15	9.21e-05	2.54e-09	2.26e-05	0.000106	1.21e-08	4.93e-05	0.829	0.946
Lysobacter	0.000353	3.72e-09	2.73e-05	0.000373	2.47e-08	7.03e-05	0.831	0.946
Ruminococcaceae_NK4A214_group	7.37e-05	7.09e-10	1.19e-05	7.88e-05	1.29e-09	1.61e-05	0.834	0.946
Novosphingobium	0.000271	1.05e-08	4.58e-05	0.000259	1.83e-09	1.91e-05	0.836	0.946
uncultured_bacterium_c_Gitt-GS-136	0.000608	5.41e-08	0.000104	0.000638	1.94e-08	6.23e-05	0.836	0.946
Family_XIII_AD3011_group	7.73e-05	3.27e-09	2.56e-05	8.7e-05	4.34e-09	2.95e-05	0.837	0.946
uncultured_bacterium_f_Muribaculaceae	0.096	0.0117	0.0483	0.112	0.00856	0.0414	0.838	0.946
Pasteurella	6.58e-05	2.17e-08	6.58e-05	8.45e-05	8.73e-09	4.18e-05	0.842	0.947
uncultured_bacterium_o_Azospirillales	0.000125	1.99e-09	2e-05	0.000115	6.58e-09	3.63e-05	0.85	0.952
Nordella	5.48e-05	8.72e-10	1.32e-05	5.98e-05	1.87e-09	1.94e-05	0.86	0.958
CAG-873	0.000108	1.27e-08	5.04e-05	0.000122	1.12e-08	4.72e-05	0.868	0.96
Subgroup_10	8.57e-05	2.94e-09	2.43e-05	9.17e-05	1.65e-09	1.82e-05	0.869	0.96
Mitsuokella	0.000241	1.37e-07	0.000166	0.000201	8.51e-08	0.00013	0.874	0.962
uncultured_bacterium	0.000139	1.8e-08	6e-05	0.000156	2.54e-08	7.13e-05	0.881	0.963
Enterobacter	0.00226	2.74e-06	0.00074	0.00203	5.57e-06	0.00106	0.883	0.963
Alistipes	0.00115	6.44e-08	0.000113	0.0011	3.32e-07	0.000258	0.893	0.963
uncultured_bacterium_o_Actinomarinales	0.000221	4.42e-09	2.97e-05	0.000232	1.8e-08	6e-05	0.893	0.963
Parasutterella	0.00261	1.59e-05	0.00179	0.00224	1.4e-05	0.00167	0.896	0.963
Pseudomonas	0.000385	3.46e-08	8.31e-05	0.000371	4.35e-09	2.95e-05	0.899	0.963
Ramlibacter	0.000253	5.92e-09	3.44e-05	0.000246	4.24e-09	2.91e-05	0.901	0.963
uncultured_bacterium_c_Subgroup_17	5.35e-05	2.94e-09	2.42e-05	5.83e-05	4.4e-09	2.97e-05	0.915	0.97
[Ruminococcus]_torques_group	0.0123	0.000218	0.00661	0.0135	0.000252	0.00709	0.916	0.97
Haliangium	4.12e-05	2.09e-10	6.47e-06	4.38e-05	2.31e-09	2.15e-05	0.92	0.97
uncultured_bacterium_f_Erysipelotrichaceae	0.000434	1.49e-07	0.000172	0.000409	8.21e-08	0.000128	0.922	0.97
uncultured_bacterium_f_Steroidobacteraceae	0.000109	9.68e-10	1.39e-05	0.000106	1.66e-09	1.82e-05	0.93	0.974
Dielma	4.82e-05	9.58e-09	4.38e-05	4.4e-05	2.5e-09	2.24e-05	0.941	0.982
Fusicatenibacter	3.48e-05	2.01e-09	2.01e-05	3.71e-05	2.94e-09	2.42e-05	0.949	0.987
uncultured_bacterium_f_Gemmatimonadaceae	0.00126	2.12e-07	0.000206	0.00127	1.13e-07	0.000151	0.96	0.994
Erysipelatoclostridium	0.00617	2.37e-05	0.00218	0.00605	1.74e-05	0.00187	0.971	0.998
Solobacterium	0.000145	6.09e-08	0.00011	0.000151	4.61e-08	9.6e-05	0.971	0.998
Olsenella	0.000333	1.48e-07	0.000172	0.000338	7.71e-08	0.000124	0.98	1
Rhizobacter	0.000116	5.61e-10	1.06e-05	0.000117	2.39e-09	2.18e-05	0.989	1
Anaerotruncus	0.00086	1.55e-06	0.000556	0.000863	1.52e-06	0.000551	0.994	1
Coprococcus_1	3.33e-06	5.54e-11	3.33e-06	6.66e-06	2.22e-10	6.66e-06	1	1
Coprococcus_2	3.57e-06	6.35e-11	3.57e-06	6.66e-06	2.22e-10	6.66e-06	1	1
Ruminiclostridium_6	3.57e-06	6.35e-11	3.57e-06	7.11e-06	9.51e-11	4.36e-06	1	1
Tyzzerella_3	0	0	0	3.33e-06	5.54e-11	3.33e-06	1	1

## Sheet: Supplementary table4
Supplementary table4. The relative abundance of species between BD-recipient and healthy controls-recipient mice
Species	Mean	Variance	Std.err	Mean	Variance	Std.err	P value	Q value
	(Behcet)	(Behcet)	(Behcet)	(Healthy)	(Healthy)	(Healthy)
uncultured_bacterium_g_Azoarcus	0.00041	4.06e-09	2.85e-05	0.000163	6.53e-09	3.61e-05	0.00112	0.15
Ruminococcus_gauvreauii	0.000638	7.65e-08	0.000124	0	0	0	0.00133	0.15
uncultured_bacterium_g_Bilophila	0.000431	3.54e-08	8.41e-05	3.41e-05	2.75e-10	7.42e-06	0.00185	0.15
uncultured_bacterium_g_Devosia	3.84e-05	5.33e-10	1.03e-05	0.000128	1.92e-09	1.96e-05	0.00316	0.15
uncultured_bacterium_g_Leucobacter	0.000164	8.11e-10	1.27e-05	8.29e-05	1.43e-09	1.69e-05	0.00389	0.15
Bradyrhizobium_sp._TUTAHSA27	0.000108	9.55e-09	4.37e-05	0.000293	2.07e-09	2.04e-05	0.0039	0.15
uncultured_bacterium_g_Bacillus	0.000138	3.32e-09	2.58e-05	3.45e-05	4.32e-10	9.29e-06	0.00414	0.15
uncultured_bacterium_g_Cyanobium_PCC-6307	0.000175	4.11e-09	2.87e-05	6.89e-05	3.02e-10	7.77e-06	0.00516	0.15
uncultured_bacterium_g_Clostridium_sensu_stricto_1	0.000178	2.02e-09	2.01e-05	0.000393	1.61e-08	5.68e-05	0.00527	0.15
uncultured_bacterium_g_Cutibacterium	0.000131	1.97e-09	1.98e-05	4.44e-05	1.11e-09	1.49e-05	0.00574	0.15
uncultured_bacterium_g_Azovibrio	0.000233	1.21e-08	4.91e-05	5.63e-05	2.17e-09	2.08e-05	0.00698	0.15
uncultured_bacterium_g_Parabacteroides	0.0228	0.000135	0.0052	0.00429	2.21e-05	0.0021	0.00707	0.15
uncultured_bacterium_f_Desulfovibrionaceae	9.46e-05	3.05e-09	2.47e-05	1.04e-05	2.32e-10	6.81e-06	0.00715	0.15
uncultured_bacterium_g_Candidatus_Soleaferrea	2.41e-05	7.58e-11	3.89e-06	0.000201	1.44e-08	5.37e-05	0.0074	0.15
uncultured_bacterium_g_Geobacter	0.000494	2.74e-08	7.41e-05	0.000222	1.64e-08	5.73e-05	0.0123	0.217
uncultured_bacterium_g_Marmoricola	4.33e-05	4.65e-09	3.05e-05	0.000144	1.37e-09	1.66e-05	0.0124	0.217
Streptomyces_sp._FXJ1.300	6.9e-05	2.12e-08	6.51e-05	0.000286	8.11e-09	4.03e-05	0.0134	0.217
uncultured_bacterium_f_env.OPS_17	0.00158	3.99e-07	0.000282	0.000717	7.25e-08	0.00012	0.0138	0.217
uncultured_bacterium_g_Dechloromonas	0.000366	1.86e-08	6.11e-05	0.000159	1.01e-08	4.49e-05	0.0155	0.231
Lactobacillus_paraplantarum	1.04e-05	2.59e-10	7.2e-06	5.88e-05	1.33e-09	1.63e-05	0.0163	0.232
uncultured_bacterium_g_Ruminococcaceae_UCG-014	0.000121	1.03e-09	1.43e-05	0.000273	1.55e-08	5.57e-05	0.0186	0.25
uncultured_bacterium_g_Weissella	0.000178	1.03e-07	0.000144	0.000709	1.02e-07	0.000143	0.0194	0.25
uncultured_bacterium_g_Nevskia	0.00261	2.56e-06	0.000716	0.00448	2.47e-07	0.000222	0.0243	0.295
Rhodanobacter_sp._A2-60	5.84e-05	1.46e-08	5.41e-05	0.000193	2.66e-10	7.29e-06	0.0252	0.295
uncultured_bacterium_g_Rhodanobacter	0.000172	1.48e-07	0.000172	0.000632	3.01e-08	7.75e-05	0.026	0.295
uncultured_bacterium_o_Frankiales	0.000115	1.77e-08	5.95e-05	0.000287	8.38e-09	4.09e-05	0.0281	0.303
uncultured_bacterium_f_MA-28-I98C	0.000223	5.13e-09	3.2e-05	0.000111	6.07e-09	3.49e-05	0.0288	0.303
uncultured_bacterium_g_Jatrophihabitans	4.02e-05	8.1e-09	4.02e-05	0.000163	5.72e-09	3.38e-05	0.0303	0.307
uncultured_bacterium_g_Chujaibacter	4.76e-05	1.13e-08	4.76e-05	0.000165	2.7e-09	2.33e-05	0.037	0.348
uncultured_bacterium_g_Romboutsia	0.000524	1.29e-07	0.000161	0.00111	2.24e-07	0.000212	0.0372	0.348
uncultured_bacterium_g_Coprococcus_3	5.35e-05	1.52e-09	1.74e-05	0.000592	2.96e-07	0.000243	0.038	0.348
uncultured_bacterium_o_Acidobacteriales	9.83e-05	3.26e-08	8.08e-05	0.000309	1.46e-08	5.4e-05	0.0411	0.355
uncultured_bacterium_g_Cuneatibacter	7.42e-06	2.76e-10	7.42e-06	0.000102	9.28e-09	4.31e-05	0.0417	0.355
uncultured_bacterium_g_Phascolarctobacterium	0.0421	0.00196	0.0198	0.000246	1.3e-08	5.1e-05	0.0453	0.355
uncultured_bacterium_g_Massilia	0.000257	8.27e-08	0.000129	0.000576	3.15e-08	7.93e-05	0.0455	0.355
uncultured_bacterium_o_SBR1031	0.000377	4.79e-08	9.79e-05	0.000636	2.95e-08	7.68e-05	0.0484	0.355
Streptomyces_sp._BK19	0.000258	2.4e-07	0.000219	0.000754	4.66e-08	9.65e-05	0.0492	0.355
uncultured_bacterium_g_Lachnospiraceae_FCS020_group	2.4e-05	2.44e-10	6.98e-06	7.1e-06	9.48e-11	4.35e-06	0.0507	0.355
uncultured_bacterium_g_MM2	0.000267	2.07e-07	0.000203	0.000853	1.99e-07	0.0002	0.0508	0.355
uncultured_bacterium_g_Desulfovibrio	0.000184	3.16e-08	7.95e-05	2.06e-05	5.83e-11	3.42e-06	0.051	0.355
uncultured_bacterium_g_Herpetosiphon	0.000346	4.66e-09	3.05e-05	0.000485	1.81e-08	6.02e-05	0.0513	0.355
uncultured_bacterium_g_Coprobacillus	0.00132	1.45e-06	0.000538	0.000208	5.44e-08	0.000104	0.0541	0.359
uncultured_bacterium_g_Anaeromyxobacter	0.000109	3.62e-09	2.69e-05	4.42e-05	1.59e-09	1.78e-05	0.0552	0.359
uncultured_bacterium_g_Nitrospira	0.000608	2.26e-08	6.72e-05	0.000468	1.89e-09	1.94e-05	0.0556	0.359
uncultured_bacterium_g_Reyranella	0.000178	2.97e-08	7.71e-05	0.00034	4.48e-09	2.99e-05	0.0613	0.373
Butyricimonas_virosa	0.000106	1.27e-08	5.05e-05	6.75e-06	8.55e-11	4.14e-06	0.0615	0.373
[Eubacterium]_eligens_ATCC_27750	1.4e-05	2.01e-10	6.34e-06	0	0	0	0.0617	0.373
uncultured_bacterium_f_Chitinophagaceae	0.000519	3.13e-08	7.91e-05	0.000332	1.66e-08	5.76e-05	0.0686	0.388
uncultured_bacterium_o_RBG-13-54-9	3.2e-05	5.24e-10	1.02e-05	0.000106	7.04e-09	3.75e-05	0.0689	0.388
Parabacteroides_distasonis	0.000265	3.17e-08	7.96e-05	0.00276	8.57e-06	0.00131	0.0697	0.388
uncultured_bacterium_g_Candidatus_Solibacter	0.0001	2.22e-08	6.66e-05	0.000245	7.13e-09	3.78e-05	0.071	0.388
Lysobacter_sp._Zs59	8.75e-05	1.2e-09	1.55e-05	5.54e-05	2.6e-10	7.21e-06	0.0732	0.388
Kribbella_jejuensis	0.000113	5.93e-08	0.000109	0.000504	1.61e-07	0.000179	0.0754	0.388
uncultured_bacterium_g_Marvinbryantia	0.00155	3.24e-06	0.000805	4.79e-05	6.65e-09	3.65e-05	0.0756	0.388
uncultured_bacterium_g_Amycolatopsis	0.000143	1.02e-07	0.000143	0.000458	4.21e-08	9.18e-05	0.076	0.388
uncultured_bacterium_g_Terrisporobacter	0.00019	1.61e-08	5.67e-05	0.000391	4.36e-08	9.34e-05	0.0784	0.388
uncultured_bacterium_g_Fusobacterium	0.137	0.0277	0.0744	0.000834	1.49e-07	0.000173	0.0794	0.388
uncultured_bacterium_o_IMCC26256	0.000242	6.44e-09	3.59e-05	0.000168	1.96e-09	1.98e-05	0.0809	0.388
uncultured_bacterium_g_Escherichia-Shigella	0.0043	2.42e-05	0.0022	0.0989	0.0136	0.0521	0.0824	0.388
uncultured_bacterium_g_Morganella	2.14e-05	4.08e-10	9.04e-06	3.69e-06	6.8e-11	3.69e-06	0.0825	0.388
uncultured_bacterium_o_Rokubacteriales	0.000339	1.45e-08	5.38e-05	0.000219	7.76e-09	3.94e-05	0.0833	0.388
uncultured_bacterium_g_Barnesiella	0.000267	1.84e-08	6.07e-05	0.00105	9.28e-07	0.000431	0.0855	0.392
uncultured_bacterium_g_Ruminococcaceae_UCG-005	0.000157	6.26e-10	1.12e-05	0.000127	7.1e-10	1.19e-05	0.0879	0.395
Actinobacillus_minor	0.000142	4.94e-08	9.94e-05	0.000349	2.01e-08	6.35e-05	0.0922	0.395
uncultured_bacterium_g_Xanthobacter	0.000476	8.28e-07	0.000407	0.00135	4.16e-07	0.000289	0.0922	0.395
uncultured_bacterium_g_Collinsella	6.14e-05	3.96e-09	2.81e-05	0.0005	3.09e-07	0.000248	0.0931	0.395
uncultured_bacterium_g_Ochrobactrum	0.00119	6.98e-08	0.000118	0.000854	1.16e-07	0.000153	0.0982	0.406
uncultured_bacterium_g_Paraprevotella	0.00205	7.03e-06	0.00119	1.37e-05	3.5e-10	8.37e-06	0.0995	0.406
uncultured_bacterium_g_Holdemania	0.000281	3.93e-08	8.87e-05	0.00011	1.02e-08	4.51e-05	0.1	0.406
bacterium_GC452011	0.000776	2.11e-08	6.49e-05	0.000569	5.3e-08	0.000103	0.105	0.421
uncultured_bacterium_g_Lapillicoccus	0.000289	2.76e-07	0.000235	0.000728	6.18e-08	0.000111	0.107	0.421
uncultured_bacterium_g_Ruminococcus_2	0.000126	5.11e-08	0.000101	0.00127	2.26e-06	0.000673	0.108	0.421
uncultured_bacterium_c_TK10	4.69e-05	7.51e-09	3.87e-05	0.000142	8.84e-09	4.2e-05	0.113	0.432
Phenylobacterium_sp._T2-YC6777	0.000103	4.58e-09	3.03e-05	0.000169	3.43e-09	2.62e-05	0.114	0.432
uncultured_bacterium_g_Actinobacillus	8.92e-05	2.46e-08	7.01e-05	0.000255	2.76e-08	7.43e-05	0.12	0.444
uncultured_bacterium_g_Butyricimonas	0.000105	1.94e-08	6.23e-05	3.42e-06	5.86e-11	3.42e-06	0.12	0.444
uncultured_bacterium_o_Gaiellales	0.000102	5.25e-08	0.000102	0.000278	7.4e-09	3.85e-05	0.127	0.46
uncultured_bacterium_g_Microbacterium	8.85e-05	4.25e-09	2.92e-05	0.000161	6.18e-09	3.52e-05	0.128	0.46
uncultured_bacterium_g_Ilumatobacter	0.000205	5.75e-09	3.39e-05	0.000147	1.04e-09	1.44e-05	0.132	0.464
uncultured_bacterium_g_Sphingomonas	0.0022	1.28e-06	0.000505	0.00307	2.59e-07	0.000227	0.133	0.464
uncultured_bacterium_o_CCD24	6.6e-05	5.44e-10	1.04e-05	9.71e-05	1.44e-09	1.7e-05	0.135	0.464
uncultured_bacterium_g_Catenulispora	5.12e-05	1.31e-08	5.12e-05	0.000183	2.28e-08	6.75e-05	0.136	0.464
uncultured_bacterium_g_Gemmatimonas	0.000168	1.07e-07	0.000146	0.000441	4.91e-08	9.91e-05	0.139	0.464
uncultured_bacterium_g_Leuconostoc	2.93e-05	4.28e-09	2.93e-05	0.000114	1.09e-08	4.67e-05	0.139	0.464
Mycoplasma_sualvi	7.25e-05	4.66e-09	3.05e-05	0.000184	2.19e-08	6.61e-05	0.143	0.464
uncultured_bacterium_f_A4b	0.000395	1.58e-07	0.000178	0.000691	3.04e-08	7.8e-05	0.144	0.464
uncultured_bacterium_g_Parafrigoribacterium	5.75e-05	3.57e-09	2.67e-05	0.00015	1.48e-08	5.43e-05	0.144	0.464
uncultured_bacterium_g_Blastococcus	0.000101	2.21e-08	6.65e-05	0.000217	7.23e-09	3.8e-05	0.145	0.464
uncultured_bacterium_g_Acidibacter	0.000101	4.26e-09	2.92e-05	5.23e-05	8.55e-10	1.31e-05	0.147	0.465
Bacillus_velezensis	6.59e-05	5.22e-10	1.02e-05	4.05e-05	9.26e-10	1.36e-05	0.15	0.465
uncultured_bacterium_g_Ruminococcaceae_UCG-002	0.000127	2.26e-09	2.13e-05	0.000189	6.3e-09	3.55e-05	0.151	0.465
uncultured_bacterium_g_Pseudolabrys	0.000153	3.71e-08	8.62e-05	0.000289	5.96e-09	3.45e-05	0.158	0.481
Klebsiella_aerogenes	0.000915	9.25e-07	0.00043	0.000278	5.45e-08	0.000104	0.166	0.503
uncultured_bacterium_g_Bacteroides	0.0286	0.000388	0.00881	0.108	0.0149	0.0545	0.168	0.503
uncultured_bacterium_g_[Ruminococcus]_gnavus_group	0.00216	1.62e-05	0.0018	0.0453	0.00464	0.0305	0.172	0.51
uncultured_bacterium_g_Adlercreutzia	0.000474	6.85e-07	0.00037	0.00168	3.01e-06	0.000776	0.174	0.511
Butyricimonas_synergistica	0.000361	3.46e-07	0.000263	3.69e-06	6.8e-11	3.69e-06	0.19	0.543
uncultured_bacterium_g_Streptococcus	0.000243	3.28e-08	8.09e-05	0.00128	2.86e-06	0.000756	0.19	0.543
uncultured_bacterium_f_Atopobiaceae	9.73e-05	1.89e-08	6.15e-05	0.000521	4.68e-07	0.000306	0.191	0.543
uncultured_bacterium_g_Enterorhabdus	0.000291	1.41e-07	0.000168	6.31e-05	3.91e-09	2.8e-05	0.195	0.548
uncultured_bacterium_g_Staphylococcus	0.0197	0.00108	0.0147	0.00029	2.39e-08	6.92e-05	0.202	0.555
uncultured_bacterium_f_Sphingomonadaceae	0.000959	9.49e-08	0.000138	0.00118	4.8e-08	9.8e-05	0.203	0.555
uncultured_bacterium_g_Eisenbergiella	0.000459	4.57e-07	0.000302	5.5e-05	1.07e-08	4.63e-05	0.203	0.555
uncultured_bacterium_g_Klebsiella	0.00136	1.53e-06	0.000553	0.000572	2.72e-07	0.000233	0.206	0.557
uncultured_bacterium_g_Arthrobacter	0.000439	2.33e-07	0.000216	0.000742	3.76e-08	8.67e-05	0.209	0.561
uncultured_bacterium_g_Caenimonas	4.17e-05	1.25e-09	1.58e-05	8.08e-05	3.41e-09	2.61e-05	0.217	0.576
uncultured_bacterium_c_Deltaproteobacteria	0.000218	5.66e-09	3.37e-05	0.000172	1.11e-09	1.49e-05	0.225	0.592
uncultured_bacterium_g_Ellin6067	0.000272	6.9e-09	3.71e-05	0.000342	8.78e-09	4.19e-05	0.229	0.597
uncultured_bacterium_g_Christensenellaceae_R-7_group	0.000714	1.22e-06	0.000494	0.000104	2.33e-09	2.16e-05	0.235	0.605
uncultured_bacterium_g_Sellimonas	0.000844	1.3e-06	0.00051	0.00309	1.56e-05	0.00177	0.24	0.606
uncultured_bacterium_g_Christensenella	0.000206	3.63e-08	8.52e-05	8.69e-05	1.12e-08	4.74e-05	0.241	0.606
uncultured_bacterium_f_Roseiflexaceae	0.000152	7.97e-09	3.99e-05	0.000203	7.69e-10	1.24e-05	0.246	0.606
uncultured_bacterium_g_Faecalitalea	0	0	0	9.98e-06	4.98e-10	9.98e-06	0.25	0.606
uncultured_bacterium_f_TRA3-20	8.8e-05	1.45e-09	1.7e-05	6.22e-05	8.88e-10	1.33e-05	0.253	0.606
Clostridioides_difficile	0.000848	3.26e-07	0.000255	0.0111	0.000371	0.00862	0.254	0.606
uncultured_bacterium_g_Eubacterium	0.0044	1.06e-05	0.00146	0.0023	5.18e-06	0.00102	0.256	0.606
uncultured_bacterium_g_Enterococcus	0.000204	1.27e-07	0.000159	0.00103	2.33e-06	0.000682	0.257	0.606
uncultured_bacterium_g_Iamia	0.00019	7.81e-09	3.95e-05	0.000241	1.22e-09	1.56e-05	0.257	0.606
Pseudomonas_sp._MI-57a	0.000186	7.34e-09	3.83e-05	0.000128	4.83e-09	3.11e-05	0.258	0.606
uncultured_bacterium_g_Holdemanella	0.00433	6.58e-05	0.00363	4.78e-05	2.07e-09	2.03e-05	0.258	0.606
uncultured_bacterium_g_Bryobacter	0.000153	3.77e-08	8.68e-05	0.000266	8.51e-09	4.12e-05	0.262	0.609
uncultured_bacterium_g_Roseburia	0.0194	0.00074	0.0122	0.00488	3.75e-05	0.00274	0.264	0.609
uncultured_bacterium_g_Faecalibacterium	0.000254	1.1e-08	4.68e-05	0.000477	1.77e-07	0.000188	0.269	0.615
uncultured_bacterium_f_Microscillaceae	0.000227	1.49e-08	5.47e-05	0.000165	9.62e-11	4.39e-06	0.28	0.63
uncultured_bacterium_g_Rothia	0	0	0	0.00011	4.75e-08	9.75e-05	0.281	0.63
uncultured_bacterium_g_Roseovarius	0.0022	3.1e-06	0.000787	0.00323	1.08e-06	0.000464	0.282	0.63
uncultured_bacterium_c_KD4-96	0.000575	3.2e-08	8e-05	0.00068	1.11e-08	4.72e-05	0.284	0.63
uncultured_bacterium_f_SC-I-84	0.000381	2.25e-07	0.000212	0.000652	7.5e-08	0.000122	0.292	0.643
Agrobacterium_radiobacter	0.000121	9.68e-09	4.4e-05	0.000187	8.56e-09	4.14e-05	0.298	0.651
uncultured_bacterium_f_Saprospiraceae	9.85e-05	4.01e-09	2.83e-05	0.000195	3.51e-08	8.38e-05	0.3	0.651
Collinsella_massiliensis	7.28e-06	9.94e-11	4.46e-06	0.00149	9.36e-06	0.00137	0.304	0.652
uncultured_bacterium_g_[Clostridium]_innocuum_group	0.00864	9.02e-05	0.00425	0.0223	0.00071	0.0119	0.306	0.652
uncultured_bacterium_g_Helicobacter	0.00344	2.23e-05	0.00211	0.00106	2.25e-06	0.00067	0.308	0.652
Butyricimonas_sp._Marseille-P2440	0.000827	2.95e-06	0.000768	7.11e-06	9.51e-11	4.36e-06	0.312	0.653
uncultured_bacterium_g_[Eubacterium]_fissicatena_group	0.000399	9.75e-08	0.00014	0.000969	1.33e-06	0.000517	0.315	0.653
uncultured_bacterium_c_Subgroup_6	0.00164	9.29e-08	0.000136	0.00185	1.08e-07	0.000147	0.317	0.653
uncultured_bacterium_g_Rikenellaceae_RC9_gut_group	0.0138	0.000282	0.00751	0.00516	5.12e-05	0.0032	0.317	0.653
uncultured_bacterium_g_Arachidicoccus	0	0	0	9.33e-05	3.97e-08	8.91e-05	0.329	0.671
uncultured_bacterium_g_Prevotella_2	0.000256	1.67e-08	5.78e-05	0.000183	7.76e-09	3.94e-05	0.336	0.681
uncultured_bacterium_g_Ruminiclostridium_9	0.00144	7.55e-06	0.00123	0.000169	1.23e-08	4.95e-05	0.34	0.685
uncultured_bacterium_g_Lactobacillus	0.00555	2.26e-06	0.000672	0.0129	0.000256	0.00716	0.343	0.685
uncultured_bacterium_g_Faecalibaculum	0.000889	3.73e-06	0.000864	3.33e-06	5.54e-11	3.33e-06	0.345	0.685
uncultured_bacterium_g_Bifidobacterium	0.000269	2.03e-08	6.37e-05	0.00957	0.000415	0.00911	0.347	0.685
uncultured_bacterium_g_Lachnospiraceae_ND3007_group	1.02e-05	2.47e-10	7.03e-06	0.00149	1.06e-05	0.00146	0.354	0.688
Firmicutes_bacterium_M10-2	0.0755	0.0278	0.0746	0.000145	1.04e-07	0.000145	0.357	0.688
uncultured_bacterium_g_Turicibacter	0.0146	0.00102	0.0143	0.000231	1.07e-08	4.62e-05	0.357	0.688
uncultured_bacterium_g_Ruminococcus_1	0.000204	1.66e-07	0.000182	2.07e-05	1.99e-10	6.31e-06	0.36	0.688
uncultured_bacterium_g_Intestinimonas	0.00107	5.66e-06	0.00106	0	0	0	0.361	0.688
uncultured_bacterium_g_A2	1.47e-05	4.07e-10	9.03e-06	0.0036	6.4e-05	0.00358	0.369	0.698
uncultured_bacterium_g_GCA-900066575	3.92e-05	7.06e-10	1.19e-05	0.0013	8e-06	0.00126	0.374	0.704
uncultured_bacterium_g_Anaeroplasma	0.000478	1.08e-06	0.000466	1.38e-05	4.84e-10	9.83e-06	0.379	0.708
uncultured_bacterium_g_Prevotellaceae_UCG-001	3.66e-06	6.69e-11	3.66e-06	0.000719	2.59e-06	0.000719	0.383	0.71
uncultured_bacterium_g_GCA-900066225	0.00104	5.39e-06	0.00104	1.03e-05	5.28e-10	1.03e-05	0.388	0.716
uncultured_bacterium_g_Flavonifractor	0.00203	2.62e-06	0.000724	0.00361	1.01e-05	0.00142	0.395	0.724
bacterium	7.28e-05	2.36e-08	6.87e-05	0.000157	1.33e-08	5.15e-05	0.405	0.724
uncultured_bacterium_g_Dorea	5.29e-05	1.62e-09	1.8e-05	0.000109	1.46e-08	5.4e-05	0.405	0.724
uncultured_bacterium_g_Tyzzerella_4	0.00124	7.16e-06	0.0012	7.12e-05	8.91e-09	4.22e-05	0.405	0.724
uncultured_bacterium_g_Oscillibacter	0.000222	1.31e-07	0.000162	0.00179	1.29e-05	0.00161	0.409	0.724
Proteus_sp._P8C1	0.000551	1.24e-06	0.000498	6.48e-05	9.76e-09	4.42e-05	0.41	0.724
uncultured_bacterium_g_[Eubacterium]_hallii_group	2.34e-05	5.03e-10	1e-05	0.00011	3.97e-08	8.91e-05	0.41	0.724
uncultured_bacterium_g_Ruminiclostridium_5	0.00215	7.37e-06	0.00121	0.000906	9.05e-07	0.000425	0.417	0.728
uncultured_bacterium_g_Lautropia	3.71e-06	6.89e-11	3.71e-06	9.98e-05	4.98e-08	9.98e-05	0.418	0.728
uncultured_bacterium_g_Negativibacillus	0.000164	1.27e-08	5.03e-05	0.000487	5.68e-07	0.000337	0.433	0.748
uncultured_bacterium_g_Actinomyces	3.57e-06	6.35e-11	3.57e-06	6.66e-05	2.22e-08	6.66e-05	0.434	0.748
Actinomyces_sp._A12	6.83e-06	8.85e-11	4.21e-06	5.33e-05	1.21e-08	4.92e-05	0.439	0.751
uncultured_bacterium_g_Erysipelotrichaceae_UCG-003	0.00053	1.13e-06	0.000476	8.04e-05	2.27e-08	6.74e-05	0.444	0.755
uncultured_bacterium_g_Butyricicoccus	0.000553	7.15e-07	0.000378	0.00307	3.6e-05	0.00268	0.447	0.755
uncultured_bacterium_g_Lachnoclostridium	0.0226	0.000379	0.0087	0.0129	0.00017	0.00584	0.45	0.757
uncultured_bacterium_g_Lachnospiraceae_UCG-008	0.00326	4.35e-05	0.00295	0.000584	4.63e-07	0.000304	0.464	0.77
uncultured_bacterium_g_Alloprevotella	0.000924	3.6e-06	0.000848	0.00217	5.96e-06	0.00109	0.465	0.77
uncultured_bacterium_g_Candidatus_Paracaedibacter	5.63e-05	9.76e-10	1.4e-05	9.08e-05	6.43e-09	3.58e-05	0.467	0.77
uncultured_bacterium_g_Veillonella	7.62e-05	6.58e-10	1.15e-05	0.000321	3.75e-07	0.000274	0.469	0.77
uncultured_bacterium_g_Prevotella_9	1.3e-05	4.18e-10	9.15e-06	3.34e-05	2.23e-09	2.11e-05	0.474	0.774
uncultured_bacterium_g_Ruminococcaceae_UCG-003	6.83e-06	8.85e-11	4.21e-06	1.68e-05	5.61e-10	1.06e-05	0.481	0.78
uncultured_bacterium_g_Pseudomonas	7.22e-05	1.52e-08	5.51e-05	0.000123	2.05e-09	2.03e-05	0.485	0.78
uncultured_bacterium_g_Nitrosospira	9.1e-05	3.36e-09	2.59e-05	0.00012	2.56e-09	2.26e-05	0.491	0.78
Nicotiana_otophora	0.0014	4.13e-07	0.000288	0.00175	4.19e-07	0.00029	0.493	0.78
uncultured_bacterium_g_Paludibacter	3.71e-06	6.89e-11	3.71e-06	0	0	0	0.498	0.78
uncultured_bacterium_g_[Eubacterium]_ventriosum_group	3.12e-06	4.86e-11	3.12e-06	0	0	0	0.498	0.78
uncultured_bacterium_o_Mollicutes_RF39	3.33e-06	5.54e-11	3.33e-06	0	0	0	0.498	0.78
uncultured_bacterium_g_[Eubacterium]_ruminantium_group	0	0	0	6.69e-06	8.39e-11	4.1e-06	0.5	0.78
uncultured_bacterium_g_Mesorhizobium	0.000131	8.72e-09	4.18e-05	0.000184	1.1e-08	4.69e-05	0.502	0.78
uncultured_bacterium_o_PLTA13	0.000207	1.57e-08	5.6e-05	0.000159	1.66e-09	1.82e-05	0.509	0.786
uncultured_bacterium_f_Blastocatellaceae	0.000454	7.65e-09	3.91e-05	0.000414	5.87e-09	3.43e-05	0.535	0.821
uncultured_bacterium_g_Agathobacter	0.000745	2.17e-06	0.000659	0.000233	7.04e-08	0.000119	0.541	0.823
uncultured_bacterium_g_MND1	0.000617	1.88e-08	6.14e-05	0.000709	5.63e-08	0.000106	0.547	0.823
uncultured_bacterium_c_Acidimicrobiia	6.09e-05	3.71e-09	2.72e-05	8.29e-05	5.77e-10	1.07e-05	0.548	0.823
uncultured_bacterium_f_Anaerolineaceae	0.000261	2.14e-09	2.07e-05	0.000304	1.42e-08	5.32e-05	0.551	0.823
uncultured_bacterium_f_Ruminococcaceae	0.000655	2.44e-07	0.000221	0.00133	3.89e-06	0.000882	0.553	0.823
uncultured_bacterium_g_CL500-29_marine_group	7.77e-05	2.57e-09	2.27e-05	0.000103	3.28e-09	2.56e-05	0.553	0.823
uncultured_bacterium_g_Ruminococcaceae_UCG-004	0.000353	9.92e-08	0.000141	0.000591	4.38e-07	0.000296	0.559	0.825
uncultured_bacterium_g_Cetobacterium	7.75e-05	1.14e-09	1.51e-05	9.28e-05	1.09e-09	1.48e-05	0.561	0.825
uncultured_bacterium_g_Methylotenera	0.00367	1.18e-06	0.000486	0.00313	1.68e-06	0.00058	0.566	0.828
uncultured_bacterium_g_Dongia	0.000124	2.69e-09	2.32e-05	0.000146	2.37e-09	2.18e-05	0.579	0.844
uncultured_bacterium_g_Dialister	0.000243	3.26e-08	8.07e-05	0.000379	1.79e-07	0.000189	0.593	0.86
uncultured_bacterium_g_Altererythrobacter	0.000107	3.35e-09	2.59e-05	0.000133	5.72e-09	3.38e-05	0.612	0.883
uncultured_bacterium_g_Lysobacter	0.000266	7.02e-09	3.75e-05	0.000317	2.84e-08	7.54e-05	0.619	0.888
Megasphaera_elsdenii	0.000382	5.15e-08	0.000102	0.000453	2.52e-08	7.09e-05	0.638	0.904
Methylibium_sp._T2-YC6780	0.000198	1.22e-09	1.56e-05	0.000177	5.15e-09	3.21e-05	0.638	0.904
uncultured_bacterium_f_Caulobacteraceae	6.95e-05	2.52e-09	2.25e-05	8.61e-05	1.9e-09	1.95e-05	0.645	0.904
uncultured_bacterium_g_Lachnospiraceae_NK4A136_group	0.0047	0.000102	0.00451	0.00202	1.5e-05	0.00173	0.647	0.904
uncultured_bacterium_g_Akkermansia	0.202	0.0148	0.0544	0.265	0.0495	0.0995	0.649	0.904
uncultured_bacterium_g_Ruminococcaceae_UCG-013	1.79e-05	5.18e-10	1.02e-05	3.67e-05	5.31e-09	3.26e-05	0.649	0.904
Sphingomonas_sp._LYH-20	0.000145	3.08e-08	7.85e-05	0.000193	8.56e-09	4.14e-05	0.659	0.905
uncultured_bacterium_g_JGI_0001001-H03	0.000111	2.52e-09	2.24e-05	9.62e-05	1.34e-09	1.64e-05	0.659	0.905
uncultured_bacterium_g_Mycoplasma	0.0156	0.000573	0.0107	0.00843	0.000351	0.00838	0.66	0.905
uncultured_bacterium_g_Paracoccus	0.000146	9.41e-09	4.34e-05	0.000184	1.94e-08	6.23e-05	0.675	0.906
bacterium_RA2114	0.000256	1.72e-08	5.87e-05	0.000306	3.23e-08	8.03e-05	0.677	0.906
uncultured_bacterium_g_Rhodoplanes	4.86e-05	1.19e-09	1.54e-05	5.82e-05	6.14e-10	1.11e-05	0.677	0.906
Millionella_massiliensis	4.24e-05	2.32e-09	2.16e-05	6.16e-05	5e-09	3.16e-05	0.678	0.906
uncultured_bacterium_g_Lachnospiraceae_UCG-006	0.0052	0.000132	0.00515	0.0113	0.000629	0.0112	0.682	0.906
uncultured_bacterium_g_Coprobacter	1.07e-05	5.72e-10	1.07e-05	7.11e-06	9.51e-11	4.36e-06	0.686	0.906
uncultured_bacterium_o_Subgroup_7	0.000232	1.08e-08	4.64e-05	0.000257	2.24e-09	2.12e-05	0.687	0.906
uncultured_bacterium_g_Subdoligranulum	0.000173	6.08e-09	3.49e-05	0.000205	1.72e-08	5.87e-05	0.69	0.906
uncultured_bacterium_g_UBA1819	0.00152	7.26e-06	0.00121	0.00234	7.27e-06	0.00121	0.69	0.906
beta_proteobacterium_HS5_S24542	0.000181	2.49e-09	2.23e-05	0.000159	7.82e-09	3.96e-05	0.693	0.906
uncultured_bacterium_g_Noviherbaspirillum	6.46e-05	9.56e-09	4.37e-05	8.74e-05	2.24e-09	2.12e-05	0.696	0.907
Candidatus_Zinderia_insecticola	7.08e-05	4.22e-09	2.91e-05	9.36e-05	7.89e-09	3.97e-05	0.701	0.909
uncultured_bacterium_f_Clostridiales_vadinBB60_group	6.55e-05	6.38e-09	3.57e-05	4.09e-05	8.38e-09	4.09e-05	0.706	0.911
uncultured_bacterium_f_Xanthobacteraceae	0.000115	2.57e-09	2.27e-05	9.92e-05	4.24e-09	2.91e-05	0.718	0.917
uncultured_bacterium_g_Blautia	0.0269	0.000455	0.00954	0.0373	0.00246	0.0222	0.718	0.917
uncultured_bacterium_f_Lachnospiraceae	0.0112	0.000159	0.00564	0.00829	7.49e-05	0.00387	0.72	0.917
uncultured_bacterium_g_Lactonifactor	0.000401	1.74e-07	0.000186	0.000594	9.65e-07	0.000439	0.733	0.925
uncultured_bacterium_g_Gemella	4.55e-05	2.52e-09	2.25e-05	3.41e-05	1.66e-09	1.82e-05	0.741	0.925
uncultured_bacterium_c_AKAU4049	0.000121	1.26e-09	1.59e-05	0.000114	6.84e-10	1.17e-05	0.742	0.925
uncultured_bacterium_g_RB41	0.00105	1.16e-07	0.000152	0.000971	8.31e-08	0.000129	0.743	0.925
uncultured_bacterium_g_[Eubacterium]_nodatum_group	0.000139	2.8e-08	7.49e-05	9.89e-05	2.47e-08	7.03e-05	0.745	0.925
uncultured_bacterium_g_Defluviicoccus	0.000207	2.19e-08	6.62e-05	0.000244	2.47e-08	7.03e-05	0.746	0.925
uncultured_bacterium_g_Gaiella	0.0003	3.47e-09	2.63e-05	0.000288	1.3e-09	1.61e-05	0.752	0.929
uncultured_bacterium_g_Hydrogenophaga	0.000182	2.04e-08	6.39e-05	0.000138	5.34e-08	0.000103	0.762	0.931
uncultured_bacterium_g_Muribaculum	0.00142	3.34e-06	0.000818	0.00192	6.51e-06	0.00114	0.764	0.931
uncultured_bacterium_g_Prevotella_7	8.26e-05	4.08e-09	2.86e-05	6.72e-05	5.2e-09	3.22e-05	0.764	0.931
uncultured_bacterium_g_Anaerostipes	0.00277	8.81e-06	0.00133	0.00341	7.98e-06	0.00126	0.77	0.931
uncultured_bacterium_g_Steroidobacter	9.42e-05	1.68e-09	1.84e-05	0.000105	3.38e-09	2.6e-05	0.77	0.931
uncultured_bacterium_f_bacteriap25	0.000145	2.48e-09	2.23e-05	0.000133	3.54e-09	2.66e-05	0.777	0.934
uncultured_bacterium_g_Hungatella	0.000261	1.12e-07	0.00015	0.000397	7.39e-07	0.000384	0.781	0.934
uncultured_bacterium_g_[Ruminococcus]_gauvreauii_group	0.000275	8.03e-08	0.000127	0.000341	1.21e-07	0.000156	0.783	0.934
uncultured_bacterium_g_[Eubacterium]_xylanophilum_group	0.00766	0.000239	0.00692	0.00519	5.28e-05	0.00325	0.786	0.934
uncultured_bacterium_g_Curvibacter	4.53e-05	4.34e-10	9.31e-06	4.06e-05	6.68e-10	1.16e-05	0.793	0.935
Eggerthella_lenta	0.000353	4.57e-07	0.000302	0.000522	1.02e-06	0.000451	0.794	0.935
uncultured_bacterium_f_Burkholderiaceae	0.000446	3.09e-08	7.86e-05	0.000478	2.25e-08	6.71e-05	0.797	0.935
uncultured_bacterium_g_[Eubacterium]_coprostanoligenes_group	0.00039	8.2e-08	0.000128	0.000448	1.16e-07	0.000153	0.806	0.94
uncultured_bacterium_g_Aeromicrobium	0.000155	2.53e-09	2.25e-05	0.000171	1.23e-08	4.96e-05	0.81	0.94
uncultured_bacterium_g_Corynebacterium_1	2.45e-05	4.29e-10	9.26e-06	2.73e-05	7.68e-11	3.92e-06	0.811	0.94
uncultured_bacterium_g_Variovorax	8.92e-05	2.02e-09	2.01e-05	8.24e-05	1.33e-09	1.63e-05	0.825	0.941
uncultured_bacterium_o_MBNT15	9.21e-05	2.54e-09	2.26e-05	0.000106	1.21e-08	4.93e-05	0.827	0.941
uncultured_bacterium_g_Ruminococcaceae_NK4A214_group	7.37e-05	7.09e-10	1.19e-05	7.88e-05	1.29e-09	1.61e-05	0.831	0.941
uncultured_bacterium_c_Gitt-GS-136	0.000608	5.41e-08	0.000104	0.000638	1.94e-08	6.23e-05	0.832	0.941
uncultured_bacterium_g_Family_XIII_AD3011_group	7.73e-05	3.27e-09	2.56e-05	8.7e-05	4.34e-09	2.95e-05	0.833	0.941
uncultured_bacterium_g_Novosphingobium	0.000271	1.05e-08	4.58e-05	0.000259	1.83e-09	1.91e-05	0.833	0.941
uncultured_bacterium_f_Muribaculaceae	0.096	0.0117	0.0483	0.112	0.00856	0.0414	0.835	0.941
uncultured_bacterium_g_Pasteurella	6.58e-05	2.17e-08	6.58e-05	8.45e-05	8.73e-09	4.18e-05	0.839	0.942
uncultured_bacterium_o_Azospirillales	0.000125	1.99e-09	2e-05	0.000115	6.58e-09	3.63e-05	0.847	0.947
uncultured_bacterium_g_Nordella	5.48e-05	8.72e-10	1.32e-05	5.98e-05	1.87e-09	1.94e-05	0.857	0.953
Bacteroides_caecimuris	0.0866	0.00687	0.0371	0.0747	0.00986	0.0444	0.861	0.953
uncultured_bacterium_g_CAG-873	0.000108	1.27e-08	5.04e-05	0.000122	1.12e-08	4.72e-05	0.865	0.953
uncultured_bacterium_g_Subgroup_10	8.57e-05	2.94e-09	2.43e-05	9.17e-05	1.65e-09	1.82e-05	0.866	0.953
uncultured_bacterium_g_Mitsuokella	0.000241	1.37e-07	0.000166	0.000201	8.51e-08	0.00013	0.871	0.955
uncultured_bacterium	0.000139	1.8e-08	6e-05	0.000156	2.54e-08	7.13e-05	0.877	0.957
uncultured_bacterium_g_Enterobacter	0.00225	2.75e-06	0.000742	0.00202	5.54e-06	0.00105	0.879	0.957
Pseudomonas_fluorescens	0.000126	5.4e-09	3.29e-05	0.00012	1.53e-09	1.75e-05	0.887	0.958
uncultured_bacterium_g_Alistipes	0.00115	6.44e-08	0.000113	0.0011	3.32e-07	0.000258	0.89	0.958
uncultured_bacterium_o_Actinomarinales	0.000221	4.42e-09	2.97e-05	0.000232	1.8e-08	6e-05	0.89	0.958
uncultured_bacterium_g_Parasutterella	0.00261	1.59e-05	0.00179	0.00224	1.4e-05	0.00167	0.894	0.958
uncultured_bacterium_g_Ramlibacter	0.000253	5.92e-09	3.44e-05	0.000246	4.24e-09	2.91e-05	0.898	0.959
uncultured_bacterium_c_Subgroup_17	5.35e-05	2.94e-09	2.42e-05	5.83e-05	4.4e-09	2.97e-05	0.913	0.967
uncultured_bacterium_g_[Ruminococcus]_torques_group	0.0123	0.000218	0.00661	0.0135	0.000252	0.00709	0.914	0.967
uncultured_bacterium_g_Haliangium	4.12e-05	2.09e-10	6.47e-06	4.38e-05	2.31e-09	2.15e-05	0.918	0.967
uncultured_bacterium_f_Erysipelotrichaceae	0.000434	1.49e-07	0.000172	0.000409	8.21e-08	0.000128	0.92	0.967
uncultured_bacterium_f_Steroidobacteraceae	0.000109	9.68e-10	1.39e-05	0.000106	1.66e-09	1.82e-05	0.928	0.973
uncultured_bacterium_g_Dielma	4.82e-05	9.58e-09	4.38e-05	4.4e-05	2.5e-09	2.24e-05	0.94	0.982
uncultured_bacterium_g_Fusicatenibacter	3.48e-05	2.01e-09	2.01e-05	3.71e-05	2.94e-09	2.42e-05	0.949	0.987
uncultured_bacterium_f_Gemmatimonadaceae	0.00126	2.12e-07	0.000206	0.00127	1.13e-07	0.000151	0.96	0.995
uncultured_bacterium_g_Erysipelatoclostridium	0.00617	2.37e-05	0.00218	0.00605	1.74e-05	0.00187	0.97	0.999
uncultured_bacterium_g_Solobacterium	0.000145	6.09e-08	0.00011	0.000151	4.61e-08	9.6e-05	0.971	0.999
uncultured_bacterium_g_Olsenella	0.000333	1.48e-07	0.000172	0.000338	7.71e-08	0.000124	0.98	1
uncultured_bacterium_g_Rhizobacter	0.000116	5.61e-10	1.06e-05	0.000117	2.39e-09	2.18e-05	0.989	1
uncultured_bacterium_g_Anaerotruncus	0.00086	1.55e-06	0.000556	0.000863	1.52e-06	0.000551	0.994	1
Klebsiella_oxytoca	7.37e-06	1.02e-10	4.51e-06	1.04e-05	9.13e-11	4.27e-06	1	1
uncultured_bacterium_g_Coprococcus_1	3.33e-06	5.54e-11	3.33e-06	6.66e-06	2.22e-10	6.66e-06	1	1
uncultured_bacterium_g_Coprococcus_2	3.57e-06	6.35e-11	3.57e-06	6.66e-06	2.22e-10	6.66e-06	1	1
uncultured_bacterium_g_Ruminiclostridium_6	3.57e-06	6.35e-11	3.57e-06	7.11e-06	9.51e-11	4.36e-06	1	1
uncultured_bacterium_g_Tyzzerella_3	0	0	0	3.33e-06	5.54e-11	3.33e-06	1	1

## Sheet: Supplementary table5
Supplementary table5. The comparison of neutrophils mRNA expression between BD-recipient and healthy control-recipient mice
ID	Behcet	Healthy	log2FoldChange	pvalue	padj	gene_name
ENSMUSG00000016427	2.39592	0.692295	1.55835	2.42e-24	3.02e-20	Ndufa1
ENSMUSG00000049775	276.615	183.157	0.593516	2.83e-23	1.76e-19	Tmsb4x
ENSMUSG00000024953	29.0146	18.4372	0.640935	6.14e-19	2.55e-15	Prdx5
ENSMUSG00000017697	0.677832	0.0891811	1.90227	9.5e-19	2.96e-15	Ada
ENSMUSG00000022555	3.52845	1.80012	0.90513	1.66e-18	4.15e-15	Dgat1
ENSMUSG00000069516	161.382	66.426	1.27827	3.41e-18	7.08e-15	Lyz2
ENSMUSG00000074604	3.45169	1.14394	1.46315	5.24e-17	9.33e-14	Mgst2
ENSMUSG00000022584	11.3315	4.83578	1.1916	1.11e-16	1.73e-13	Ly6c2
ENSMUSG00000062825	31.3344	21.8954	0.50955	4.39e-16	6.08e-13	Actg1
ENSMUSG00000015950	8.68195	4.24213	0.988501	1.47e-15	1.83e-12	Ncf1
ENSMUSG00000063856	12.406	7.25015	0.752836	3.49e-15	3.95e-12	Gpx1
ENSMUSG00000067149	0.917427	4.4746	-2.20455	3.98e-15	4.14e-12	Jchain
ENSMUSG00000028843	17.5158	10.7127	0.687075	1.38e-14	1.33e-11	Sh3bgrl3
ENSMUSG00000079018	0.0833016	0.506084	-1.65439	3.18e-14	2.83e-11	Ly6c1
ENSMUSG00000026826	0.0106823	0.333909	-1.74766	3.56e-14	2.96e-11	Nr4a2
ENSMUSG00000034868	6.64511	4.72217	0.476092	5.01e-14	3.85e-11	Myl12b
ENSMUSG00000032369	2.19435	0.925049	1.13254	5.25e-14	3.85e-11	Plscr1
ENSMUSG00000024725	9.12827	6.65109	0.447019	3.62e-13	2.51e-10	Ostf1
ENSMUSG00000011752	3.81444	2.06076	0.807473	7.07e-13	4.64e-10	Pgam1
ENSMUSG00000022108	17.55	11.7137	0.573012	7.82e-13	4.75e-10	Itm2b
ENSMUSG00000030413	37.8146	22.9228	0.714123	8e-13	4.75e-10	Pglyrp1
ENSMUSG00000090841	17.9024	11.6299	0.608112	9.5e-13	5.38e-10	Myl6
ENSMUSG00000000682	54.5444	39.9719	0.444769	1.06e-12	5.74e-10	Cd52
ENSMUSG00000006519	26.5873	15.6176	0.754504	1.13e-12	5.85e-10	Cyba
ENSMUSG00000029455	8.73121	4.19619	1.01956	1.76e-12	8.77e-10	Aldh2
ENSMUSG00000039899	0.431806	1.34638	-1.42856	3.7e-12	1.77e-09	Fgl2
ENSMUSG00000029322	6.11718	2.48174	1.24547	4.13e-12	1.91e-09	Plac8
ENSMUSG00000021957	11.5069	6.19102	0.867377	4.73e-12	2.04e-09	Tkt
ENSMUSG00000031722	31.1713	22.0801	0.494772	4.74e-12	2.04e-09	Hp
ENSMUSG00000094733	0.00923105	0.267884	-1.69122	5.05e-12	2.1e-09	Gm5416
ENSMUSG00000060143	0.919261	0.313168	1.2499	7.59e-12	3.05e-09	Gm10076
ENSMUSG00000030427	0.223979	0.75564	-1.38922	8.69e-12	3.38e-09	Lilra6
ENSMUSG00000020846	5.0206	2.87604	0.759523	1.01e-11	3.82e-09	Rflnb
ENSMUSG00000053846	1.63261	0.564223	1.33842	1.27e-11	4.65e-09	Lipg
ENSMUSG00000078453	3.56977	1.88654	0.833697	1.3e-11	4.65e-09	Abracl
ENSMUSG00000033220	16.5491	12.2239	0.421997	1.5e-11	5.19e-09	Rac2
ENSMUSG00000056071	2674.91	1827.82	0.549265	1.63e-11	5.48e-09	S100a9
ENSMUSG00000026822	235.968	117.958	0.999216	2.15e-11	7.07e-09	Lcn2
ENSMUSG00000026728	11.6957	7.03512	0.714677	3.61e-11	1.15e-08	Vim
ENSMUSG00000025877	2.49754	1.42372	0.761729	4.52e-11	1.41e-08	Hk3
ENSMUSG00000014633	1.04207	0.339446	1.26944	4.68e-11	1.42e-08	Cmc2
ENSMUSG00000026626	3.3752	2.15129	0.593039	5.57e-11	1.65e-08	Ppp2r5a
ENSMUSG00000028494	1.02286	0.412396	1.10674	6.57e-11	1.91e-08	Plin2
ENSMUSG00000064351	66.4202	42.071	0.654006	7.16e-11	2.03e-08	mt-Co1
ENSMUSG00000028228	5.00937	2.39222	1.00794	7.53e-11	2.09e-08	Cpne3
ENSMUSG00000070493	6.06147	3.81886	0.638782	9.68e-11	2.62e-08	Chchd2
ENSMUSG00000057729	4.53835	0.75422	2.41166	1.05e-10	2.8e-08	Prtn3
ENSMUSG00000036427	9.0253	5.93336	0.574092	1.13e-10	2.94e-08	Gpi1
ENSMUSG00000059108	35.8172	18.3293	0.95931	1.28e-10	3.25e-08	Ifitm6
ENSMUSG00000033213	5.67951	2.50611	1.13456	1.79e-10	4.47e-08	AA467197
ENSMUSG00000073643	0.640063	0.232316	1.06861	2.03e-10	4.96e-08	Wdfy1
ENSMUSG00000003644	1.4159	0.693564	0.874996	2.32e-10	5.56e-08	Rps6ka1
ENSMUSG00000003134	0.974944	0.400715	0.993998	2.45e-10	5.76e-08	Tbc1d8
ENSMUSG00000053565	2.34193	1.23392	0.821377	2.64e-10	6.1e-08	Eif3k
ENSMUSG00000016024	1.74697	0.690829	1.16389	2.82e-10	6.4e-08	Lbp
ENSMUSG00000016194	2.38205	1.16984	0.904801	2.96e-10	6.59e-08	Hsd11b1
ENSMUSG00000035242	10.1439	6.60948	0.593757	3.69e-10	8.08e-08	Oaz1
ENSMUSG00000030220	35.7097	21.3391	0.734719	3.86e-10	8.31e-08	Arhgdib
ENSMUSG00000046908	4.58345	2.5083	0.82051	4.64e-10	9.81e-08	Ltb4r1
ENSMUSG00000030876	3.55716	2.05705	0.739535	5.75e-10	1.2e-07	Mettl9
ENSMUSG00000071715	5.90222	3.58711	0.679735	6.55e-10	1.34e-07	Ncf4
ENSMUSG00000044986	0.785505	0.310063	1.02907	6.78e-10	1.36e-07	Tst
ENSMUSG00000008540	7.03134	4.31287	0.676802	6.94e-10	1.37e-07	Mgst1
ENSMUSG00000063406	1.37372	0.659358	0.911469	7.75e-10	1.51e-07	Tmed5
ENSMUSG00000028648	1.84465	0.985949	0.786047	9.03e-10	1.73e-07	Ndufs5
ENSMUSG00000037706	1.08546	0.448867	1.01753	1.39e-09	2.62e-07	Cd81
ENSMUSG00000028603	7.68526	3.78389	0.98949	1.61e-09	2.99e-07	Scp2
ENSMUSG00000031818	6.56337	4.09279	0.642442	1.81e-09	3.32e-07	Cox4i1
ENSMUSG00000008475	7.69316	5.61019	0.43684	2.06e-09	3.72e-07	Arpc5
ENSMUSG00000073002	1.50616	0.740652	0.868593	2.09e-09	3.72e-07	Vamp5
ENSMUSG00000020340	3.11732	1.74448	0.759547	2.19e-09	3.84e-07	Cyfip2
ENSMUSG00000019920	2.50894	1.33813	0.808047	2.34e-09	4.05e-07	Lims1
ENSMUSG00000004610	1.31567	0.524774	1.10685	3.12e-09	5.33e-07	Etfb
ENSMUSG00000006304	12.794	9.7177	0.379576	3.24e-09	5.46e-07	Arpc2
ENSMUSG00000019179	2.16741	1.28216	0.657525	3.43e-09	5.7e-07	Mdh2
ENSMUSG00000000244	0.759999	0.300362	1.02623	3.84e-09	6.3e-07	Tspan32
ENSMUSG00000026094	4.64238	7.35463	-0.656538	4.34e-09	7.03e-07	Stk17b
ENSMUSG00000064254	2.26846	1.07675	0.955594	4.53e-09	7.25e-07	Ethe1
ENSMUSG00000057666	24.5897	19.6215	0.320937	4.99e-09	7.87e-07	Gapdh
ENSMUSG00000028961	4.85775	3.50074	0.435476	5.45e-09	8.49e-07	Pgd
ENSMUSG00000069873	0.92021	0.393023	0.962419	5.67e-09	8.72e-07	4930438A08Rik
ENSMUSG00000001441	2.3692	1.3011	0.76562	5.79e-09	8.74e-07	Npepps
ENSMUSG00000024480	3.45957	1.90216	0.790862	5.82e-09	8.74e-07	Ap3s1
ENSMUSG00000003545	0.32851	0.983168	-1.32097	7.13e-09	1.06e-06	Fosb
ENSMUSG00000006699	8.54383	6.65144	0.35235	7.21e-09	1.06e-06	Cdc42
ENSMUSG00000026341	8.62486	6.14455	0.469317	8.17e-09	1.19e-06	Actr3
ENSMUSG00000016559	16.2711	11.8355	0.446585	8.68e-09	1.24e-06	H3f3b
ENSMUSG00000024012	0.764074	0.310197	1.02555	8.87e-09	1.26e-06	Mtch1
ENSMUSG00000061983	20.2685	11.4642	0.812073	9.27e-09	1.3e-06	Rps12
ENSMUSG00000024570	1.30668	0.648324	0.854776	1.05e-08	1.45e-06	Rbfa
ENSMUSG00000074884	13.5619	9.73857	0.466988	1.06e-08	1.45e-06	Serf2
ENSMUSG00000026568	3.00995	1.61853	0.811241	1.11e-08	1.51e-06	Mpc2
ENSMUSG00000025236	7.16255	3.74889	0.898865	1.14e-08	1.53e-06	Adpgk
ENSMUSG00000042312	2.39977	1.34359	0.76009	1.23e-08	1.63e-06	S100a13
ENSMUSG00000079426	4.47747	2.96627	0.557475	1.31e-08	1.72e-06	Arpc4
ENSMUSG00000048534	0.699817	1.82713	-1.26654	1.71e-08	2.23e-06	Jaml
ENSMUSG00000030342	6.35295	4.33511	0.524509	2.17e-08	2.78e-06	Cd9
ENSMUSG00000029780	0.987763	0.480129	0.842518	2.28e-08	2.9e-06	Nt5c3
ENSMUSG00000033938	4.79543	2.80635	0.723487	2.34e-08	2.95e-06	Ndufb7
ENSMUSG00000006333	32.1499	25.1349	0.352888	2.38e-08	2.97e-06	Rps9
ENSMUSG00000024659	42.44	24.4244	0.792259	2.45e-08	3.03e-06	Anxa1
ENSMUSG00000030786	6.83577	4.8107	0.488111	2.72e-08	3.33e-06	Itgam
ENSMUSG00000031827	7.58609	5.4989	0.452427	2.79e-08	3.38e-06	Cotl1
ENSMUSG00000106918	5.90627	7.7424	-0.356166	2.85e-08	3.41e-06	Mrpl33
ENSMUSG00000067274	12.6188	7.08688	0.814854	3.01e-08	3.57e-06	Rplp0
ENSMUSG00000021520	2.48918	1.21457	0.933721	3.09e-08	3.64e-06	Uqcrb
ENSMUSG00000027523	4.0501	2.4207	0.685175	3.17e-08	3.67e-06	Gnas
ENSMUSG00000040385	5.43779	3.60835	0.555713	3.18e-08	3.67e-06	Ppp1ca
ENSMUSG00000068523	9.19466	6.86124	0.409149	3.31e-08	3.79e-06	Gng5
ENSMUSG00000052212	16.181	8.44394	0.927157	3.83e-08	4.34e-06	Cd177
ENSMUSG00000030263	0.982936	0.460317	0.873761	3.94e-08	4.43e-06	Lrmp
ENSMUSG00000030432	14.6169	8.02272	0.850944	4.05e-08	4.51e-06	Rpl28
ENSMUSG00000047215	15.3784	9.60409	0.665928	4.52e-08	4.94e-06	Rpl9
ENSMUSG00000031708	2.79448	1.54909	0.766023	4.55e-08	4.94e-06	Tecr
ENSMUSG00000055447	7.38292	4.6665	0.628638	4.56e-08	4.94e-06	Cd47
ENSMUSG00000050335	10.6172	7.51965	0.487292	4.67e-08	5.02e-06	Lgals3
ENSMUSG00000056054	2454.74	1743.02	0.493899	4.8e-08	5.07e-06	S100a8
ENSMUSG00000029649	1.61101	0.891392	0.746169	4.83e-08	5.07e-06	Pomp
ENSMUSG00000009350	0.7186	0.0423983	2.15521	4.84e-08	5.07e-06	Mpo
ENSMUSG00000021660	3.73061	2.25854	0.683249	4.95e-08	5.14e-06	Btf3
ENSMUSG00000028367	23.3026	17.9928	0.366472	5.14e-08	5.3e-06	Txn1
ENSMUSG00000030707	18.3241	14.4991	0.332459	5.79e-08	5.92e-06	Coro1a
ENSMUSG00000004665	6.03914	4.51529	0.405976	6.09e-08	6.17e-06	Cnn2
ENSMUSG00000003283	2.94815	1.85018	0.621577	6.16e-08	6.2e-06	Hck
ENSMUSG00000003072	1.91013	1.06098	0.743286	6.77e-08	6.76e-06	Atp5d
ENSMUSG00000029465	11.271	8.89399	0.338579	6.85e-08	6.77e-06	Arpc3
ENSMUSG00000060126	33.7316	23.0921	0.539098	6.9e-08	6.77e-06	Tpt1
ENSMUSG00000058818	6.64552	4.66945	0.49477	7.07e-08	6.89e-06	Pirb
ENSMUSG00000060791	9.74634	7.48099	0.386471	7.29e-08	7.04e-06	Gmfg
ENSMUSG00000006589	4.22706	2.07807	0.968326	7.41e-08	7.11e-06	Aprt
ENSMUSG00000022354	2.70214	1.79297	0.554372	7.62e-08	7.25e-06	Ndufb9
ENSMUSG00000031807	2.33415	1.17905	0.886401	7.98e-08	7.54e-06	Pgls
ENSMUSG00000018293	24.6296	18.2316	0.427513	8.17e-08	7.63e-06	Pfn1
ENSMUSG00000064354	38.499	24.7863	0.629526	8.26e-08	7.63e-06	mt-Co2
ENSMUSG00000060743	27.6286	22.4849	0.286895	8.32e-08	7.63e-06	H3f3a
ENSMUSG00000064246	5.58585	3.68816	0.571219	8.32e-08	7.63e-06	Chil1
ENSMUSG00000096054	4.32292	2.33422	0.833224	8.39e-08	7.64e-06	Syne1
ENSMUSG00000028088	0.996205	0.46721	0.897226	8.71e-08	7.87e-06	Fmo5
ENSMUSG00000063882	3.87306	2.64208	0.532599	8.89e-08	7.92e-06	Uqcrh
ENSMUSG00000068566	0.790636	1.6838	-1.01301	8.9e-08	7.92e-06	Myadm
ENSMUSG00000027637	4.08288	2.85424	0.476804	8.96e-08	7.92e-06	1110008F13Rik
ENSMUSG00000028745	4.29991	3.08185	0.454061	9.51e-08	8.35e-06	Capzb
ENSMUSG00000028465	5.78602	4.22291	0.424006	1e-07	8.73e-06	Tln1
ENSMUSG00000022822	0.415584	0.142082	0.985032	1.03e-07	8.88e-06	Abcc5
ENSMUSG00000033429	0.736465	0.334066	0.86777	1.13e-07	9.72e-06	Mcee
ENSMUSG00000052040	3.22299	2.11766	0.579958	1.15e-07	9.84e-06	Klf13
ENSMUSG00000024925	3.10139	1.5786	0.901656	1.18e-07	1e-05	Rnaseh2c
ENSMUSG00000044734	10.423	4.59854	1.16398	1.32e-07	1.11e-05	Serpinb1a
ENSMUSG00000000290	6.10159	4.4935	0.424788	1.34e-07	1.12e-05	Itgb2
ENSMUSG00000025351	4.31146	2.21973	0.908259	1.38e-07	1.14e-05	Cd63
ENSMUSG00000095620	0.0388019	0.329451	-1.57997	1.42e-07	1.17e-05	2010005H15Rik
ENSMUSG00000015889	3.26783	1.54801	1.00612	1.49e-07	1.22e-05	Lta4h
ENSMUSG00000030785	0.00214676	0.125928	-0.938351	1.51e-07	1.23e-05	Cox6a2
ENSMUSG00000006095	1.07762	0.542458	0.825353	1.55e-07	1.25e-05	Tbcb
ENSMUSG00000034566	5.86318	3.56814	0.681758	1.57e-07	1.26e-05	Atp5h
ENSMUSG00000038429	0.53109	0.210601	0.934158	1.57e-07	1.26e-05	Usp5
ENSMUSG00000040212	4.97883	2.73037	0.822568	1.7e-07	1.35e-05	Emp3
ENSMUSG00000008036	1.98434	1.13569	0.718569	1.7e-07	1.35e-05	Ap2s1
ENSMUSG00000021218	1.81741	1.09854	0.652116	1.75e-07	1.37e-05	Gdi2
ENSMUSG00000036199	3.63834	2.37406	0.580386	1.81e-07	1.41e-05	Ndufa13
ENSMUSG00000070031	2.21334	1.32806	0.664705	1.83e-07	1.42e-05	Sp140
ENSMUSG00000032562	15.1913	12.5568	0.269289	1.88e-07	1.45e-05	Gnai2
ENSMUSG00000020125	3.15345	0.505462	2.46055	1.92e-07	1.47e-05	Elane
ENSMUSG00000001289	4.03223	2.90859	0.466389	1.98e-07	1.51e-05	Pfdn5
ENSMUSG00000078122	4.15963	2.2773	0.8236	2e-07	1.51e-05	F630028O10Rik
ENSMUSG00000101585	0.196368	0.50677	-0.989488	2e-07	1.51e-05	1600010M07Rik
ENSMUSG00000060147	0.465185	0.176583	1.03039	2.05e-07	1.53e-05	Serpinb6a
ENSMUSG00000065990	1.84444	1.12318	0.62915	2.09e-07	1.55e-05	Aurkaip1
ENSMUSG00000028859	6.09048	9.95731	-0.70094	2.17e-07	1.6e-05	Csf3r
ENSMUSG00000029484	3.00223	1.56595	0.868829	2.23e-07	1.64e-05	Anxa3
ENSMUSG00000036748	0.997561	0.508705	0.820061	2.28e-07	1.66e-05	Cuedc2
ENSMUSG00000034109	1.85646	0.919322	0.884388	2.32e-07	1.68e-05	Golim4
ENSMUSG00000001750	0.570948	0.241035	0.894204	2.54e-07	1.83e-05	Tcirg1
ENSMUSG00000015932	9.19904	5.51709	0.714899	2.58e-07	1.85e-05	Dstn
ENSMUSG00000028792	2.02055	1.06642	0.805627	2.63e-07	1.88e-05	Ak2
ENSMUSG00000041754	5.54889	3.68602	0.559714	2.76e-07	1.96e-05	Trem3
ENSMUSG00000034641	1.16192	2.1775	-0.874083	3.49e-07	2.46e-05	Cd300ld
ENSMUSG00000021576	1.2657	0.740321	0.673178	3.57e-07	2.5e-05	Pdcd6
ENSMUSG00000054169	1.41842	0.632413	1.00885	3.73e-07	2.6e-05	Ceacam10
ENSMUSG00000025232	0.911542	0.460845	0.81877	3.77e-07	2.61e-05	Hexa
ENSMUSG00000033066	0.6059	0.262137	0.902041	3.97e-07	2.74e-05	Gas7
ENSMUSG00000003161	5.18684	3.6948	0.457264	4.02e-07	2.75e-05	Sri
ENSMUSG00000020219	0.866858	0.388167	0.919626	4.09e-07	2.79e-05	Timm13
ENSMUSG00000022890	4.95474	3.01824	0.673128	4.13e-07	2.8e-05	Atp5j
ENSMUSG00000023277	2.03051	1.27354	0.592451	4.18e-07	2.82e-05	Twf2
ENSMUSG00000030851	0.464907	0.116608	1.28348	4.21e-07	2.82e-05	Ldhc
ENSMUSG00000032540	1.92492	1.01327	0.819997	4.24e-07	2.82e-05	Abhd5
ENSMUSG00000064215	1.54772	0.796527	0.841564	4.27e-07	2.82e-05	Ifi27
ENSMUSG00000026581	3.57787	5.47818	-0.606367	4.27e-07	2.82e-05	Sell
ENSMUSG00000031029	2.03046	1.24754	0.636109	4.45e-07	2.92e-05	Eif3f
ENSMUSG00000028173	0.567645	0.239815	0.897375	4.48e-07	2.93e-05	Wls
ENSMUSG00000053898	0.929012	0.496783	0.764736	4.69e-07	3.04e-05	Ech1
ENSMUSG00000032067	0.608007	0.274635	0.882748	4.95e-07	3.2e-05	Pts
ENSMUSG00000020253	1.72919	0.985766	0.684144	4.99e-07	3.21e-05	Ppm1m
ENSMUSG00000024048	3.35346	2.21832	0.551241	5.17e-07	3.31e-05	Myl12a
ENSMUSG00000041324	1.15004	0.533497	0.909712	5.4e-07	3.43e-05	Inhba
ENSMUSG00000021606	1.42987	0.761182	0.776159	5.43e-07	3.43e-05	Ndufs6
ENSMUSG00000044627	1.04565	0.538914	0.780855	5.44e-07	3.43e-05	Swi5
ENSMUSG00000036067	0.339799	0.79356	-1.04141	5.56e-07	3.48e-05	Slc2a6
ENSMUSG00000021281	2.17151	3.37874	-0.605585	5.65e-07	3.52e-05	Tnfaip2
ENSMUSG00000020101	4.34443	3.20127	0.407504	5.91e-07	3.66e-05	Vsir
ENSMUSG00000069117	0.450748	0.150663	1.07305	6.02e-07	3.72e-05	Gm10260
ENSMUSG00000038690	3.41513	2.12467	0.632846	6.42e-07	3.95e-05	Atp5j2
ENSMUSG00000025701	1.93224	1.25466	0.565173	6.68e-07	4.08e-05	Alox5
ENSMUSG00000002963	3.41849	2.32718	0.498902	6.73e-07	4.09e-05	Pnkp
ENSMUSG00000020803	1.94283	1.17364	0.64807	6.9e-07	4.18e-05	Txndc17
ENSMUSG00000032691	0.280757	0.708577	-1.097	6.93e-07	4.18e-05	Nlrp3
ENSMUSG00000020460	24.9259	17.7157	0.488648	6.97e-07	4.18e-05	Rps27a
ENSMUSG00000030647	1.02502	0.48701	0.874265	7.01e-07	4.18e-05	Ndufc2
ENSMUSG00000047139	4.96509	3.4553	0.496072	7.41e-07	4.38e-05	Cd24a
ENSMUSG00000054717	43.676	27.9771	0.638553	7.42e-07	4.38e-05	Hmgb2
ENSMUSG00000038679	0.417466	0.85184	-0.886988	7.45e-07	4.38e-05	Trps1
ENSMUSG00000016319	2.03985	1.19127	0.700387	7.53e-07	4.39e-05	Slc25a5
ENSMUSG00000029580	139.522	114.61	0.281118	7.53e-07	4.39e-05	Actb
ENSMUSG00000026701	3.03393	1.89396	0.631551	7.57e-07	4.39e-05	Prdx6
ENSMUSG00000059900	0.824044	0.418891	0.767852	7.65e-07	4.42e-05	Tmem40
ENSMUSG00000027712	0.54528	0.213881	0.942088	8.08e-07	4.63e-05	Anxa5
ENSMUSG00000039910	2.64342	1.50021	0.74531	8.09e-07	4.63e-05	Cited2
ENSMUSG00000027506	3.25729	5.41432	-0.721951	8.34e-07	4.75e-05	Tpd52
ENSMUSG00000069662	1.56632	2.86768	-0.841633	8.92e-07	5.06e-05	Marcks
ENSMUSG00000023010	5.37232	4.03465	0.382034	9.41e-07	5.31e-05	Tmbim6
ENSMUSG00000067613	0.469479	0.155609	1.06136	9.65e-07	5.42e-05	Krt83
ENSMUSG00000039960	1.05417	0.523369	0.816225	9.73e-07	5.44e-05	Rhou
ENSMUSG00000038543	0.449852	0.168262	0.948278	9.95e-07	5.53e-05	BC028528
ENSMUSG00000000530	0.893497	0.297494	1.26846	9.99e-07	5.53e-05	Acvrl1
ENSMUSG00000042410	1.16918	0.62068	0.772306	1.01e-06	5.57e-05	Agps
ENSMUSG00000058715	19.5957	15.9525	0.292608	1.03e-06	5.65e-05	Fcer1g
ENSMUSG00000034593	0.83231	0.415269	0.767384	1.05e-06	5.72e-05	Myo5a
ENSMUSG00000042541	16.8443	12.8688	0.379421	1.09e-06	5.93e-05	Sem1
ENSMUSG00000031328	6.85638	4.71499	0.515543	1.09e-06	5.93e-05	Flna
ENSMUSG00000051748	90.0872	65.71	0.452722	1.13e-06	6.1e-05	Wfdc21
ENSMUSG00000023456	1.75503	1.07044	0.619927	1.14e-06	6.12e-05	Tpi1
ENSMUSG00000046949	0.425063	0.156919	0.91872	1.14e-06	6.12e-05	Nqo2
ENSMUSG00000025781	2.1621	1.28635	0.660806	1.15e-06	6.15e-05	Atp5c1
ENSMUSG00000026028	0.834475	0.414534	0.810409	1.18e-06	6.24e-05	Trak2
ENSMUSG00000049091	0.742301	1.25745	-0.662127	1.2e-06	6.33e-05	Sephs2
ENSMUSG00000031059	3.07283	1.89066	0.645369	1.23e-06	6.41e-05	Ndufb11
ENSMUSG00000020376	2.51175	1.75275	0.477306	1.23e-06	6.41e-05	Rnf130
ENSMUSG00000003038	23.3672	12.0339	0.952662	1.23e-06	6.41e-05	Hmgn2
ENSMUSG00000037563	20.1274	13.0873	0.611872	1.23e-06	6.41e-05	Rps16
ENSMUSG00000015575	3.62389	2.65257	0.42004	1.25e-06	6.47e-05	Atp6v0e
ENSMUSG00000050552	5.37224	3.33752	0.650953	1.28e-06	6.58e-05	Lamtor4
ENSMUSG00000048163	4.27709	6.50639	-0.601924	1.29e-06	6.63e-05	Selplg
ENSMUSG00000062647	6.07229	3.58425	0.728226	1.3e-06	6.67e-05	Rpl7a
ENSMUSG00000024164	7.23114	3.94466	0.8507	1.32e-06	6.71e-05	C3
ENSMUSG00000032359	1.28281	0.718174	0.695826	1.36e-06	6.91e-05	Ctsh
ENSMUSG00000030653	1.32232	0.766115	0.649983	1.42e-06	7.17e-05	Gm45837
ENSMUSG00000021125	0.876357	1.67518	-0.891132	1.43e-06	7.17e-05	Arg2
ENSMUSG00000020737	1.87721	0.972533	0.828528	1.43e-06	7.18e-05	Jpt1
ENSMUSG00000011148	1.02419	0.575371	0.706735	1.47e-06	7.36e-05	Adssl1
ENSMUSG00000027940	8.15087	5.88476	0.450268	1.56e-06	7.73e-05	Tpm3
ENSMUSG00000026385	1.73726	0.802656	0.978261	1.56e-06	7.73e-05	Dbi
ENSMUSG00000025204	1.60244	0.937346	0.663421	1.61e-06	7.93e-05	Ndufb8
ENSMUSG00000046727	0.466145	0.179545	0.939239	1.63e-06	8.02e-05	Cystm1
ENSMUSG00000031400	3.35054	2.19051	0.570737	1.64e-06	8.03e-05	G6pdx
ENSMUSG00000074272	3.32718	1.94111	0.721124	1.75e-06	8.5e-05	Ceacam1
ENSMUSG00000032353	1.82528	0.857759	0.969399	1.8e-06	8.73e-05	Tmed3
ENSMUSG00000025428	1.69089	0.966618	0.698746	1.82e-06	8.81e-05	Atp5a1
ENSMUSG00000075420	0.179865	0.0163686	1.13824	1.85e-06	8.91e-05	Smim6
ENSMUSG00000026180	5.66375	8.46238	-0.573123	1.87e-06	8.99e-05	Cxcr2
ENSMUSG00000073616	2.57361	1.60911	0.611568	1.9e-06	9.08e-05	Cops9
ENSMUSG00000054312	1.57597	0.996109	0.601607	1.92e-06	9.13e-05	Mrps21
ENSMUSG00000071711	0.539698	0.254105	0.835804	1.96e-06	9.29e-05	Mpst
ENSMUSG00000022450	2.02756	1.2689	0.595815	2e-06	9.44e-05	Ndufa6
ENSMUSG00000091537	3.79207	2.47234	0.578374	2.01e-06	9.45e-05	Tma7
ENSMUSG00000027447	5.38965	3.77678	0.503488	2.03e-06	9.5e-05	Cst3
ENSMUSG00000015961	0.632768	0.298537	0.781711	2.05e-06	9.56e-05	Adss
ENSMUSG00000023944	3.9659	2.39581	0.682399	2.09e-06	9.7e-05	Hsp90ab1
ENSMUSG00000028062	2.16507	1.22504	0.733782	2.11e-06	9.8e-05	Lamtor2
ENSMUSG00000026032	1.91998	1.08326	0.727853	2.25e-06	0.000103792	Ndufb3
ENSMUSG00000020577	0.409385	0.910098	-0.985636	2.26e-06	0.000103792	Tspan13
ENSMUSG00000053063	3.09138	1.72452	0.785811	2.41e-06	0.000110311	Clec12a
ENSMUSG00000021024	1.22599	0.675566	0.742588	2.57e-06	0.000117211	Psma6
ENSMUSG00000001175	13.0446	9.39083	0.461624	2.58e-06	0.000117524	Calm1
ENSMUSG00000021068	1.88033	1.13818	0.653093	2.69e-06	0.000121979	Nin
ENSMUSG00000042042	0.545468	0.246652	0.865705	2.72e-06	0.00012288	Csgalnact2
ENSMUSG00000000740	16.8602	9.94682	0.751667	2.76e-06	0.000124404	Rpl13
ENSMUSG00000081534	0.323205	0.112747	0.924426	2.88e-06	0.00012911	Slc48a1
ENSMUSG00000026922	2.43948	1.3601	0.762295	2.89e-06	0.00012911	Agpat2
ENSMUSG00000028478	2.7541	1.86729	0.546396	2.9e-06	0.00012911	Clta
ENSMUSG00000040822	0.688146	0.336378	0.797532	2.93e-06	0.000130153	1700123O20Rik
ENSMUSG00000029651	0.0191559	0.137833	-0.911997	2.96e-06	0.00013091	Mtus2
ENSMUSG00000029086	0.4742	0.183047	0.943393	2.97e-06	0.000130948	Prom1
ENSMUSG00000022312	1.79148	1.02534	0.701045	2.98e-06	0.000130948	Eif3h
ENSMUSG00000063229	5.20467	3.68925	0.466813	3.03e-06	0.00013232	Ldha
ENSMUSG00000030403	6.9813	5.41447	0.346467	3.03e-06	0.00013232	Vasp
ENSMUSG00000058135	0.292144	0.0477304	1.22614	3.08e-06	0.000133934	Gstm1
ENSMUSG00000043716	9.19771	5.94736	0.610562	3.15e-06	0.00013646	Rpl7
ENSMUSG00000000088	3.38755	1.94862	0.737774	3.34e-06	0.000144206	Cox5a
ENSMUSG00000002416	0.910619	0.476045	0.752967	3.37e-06	0.000144783	Ndufb2
ENSMUSG00000025492	23.8684	18.0269	0.401415	3.39e-06	0.000145269	Ifitm3
ENSMUSG00000024197	0.980597	0.545231	0.690655	3.5e-06	0.000149552	Plin3
ENSMUSG00000064267	1.08227	0.549989	0.794513	3.68e-06	0.000156492	Hvcn1
ENSMUSG00000045128	12.8344	8.42454	0.594725	3.76e-06	0.000159543	Rpl18a
ENSMUSG00000032518	15.403	8.11189	0.91553	3.87e-06	0.000163492	Rpsa
ENSMUSG00000023132	0.183897	0.660669	-1.62529	3.89e-06	0.000163627	Gzma
ENSMUSG00000024038	4.31889	2.73284	0.620297	3.9e-06	0.000163627	Ndufv3
ENSMUSG00000030126	3.10111	4.35093	-0.468103	3.94e-06	0.000164906	Tmcc1
ENSMUSG00000024885	1.57258	0.983793	0.590301	3.99e-06	0.000165839	Aldh3b1
ENSMUSG00000029135	1.30281	2.08771	-0.643113	4e-06	0.000165839	Fosl2
ENSMUSG00000031231	2.03987	1.19382	0.681401	4e-06	0.000165839	Cox7b
ENSMUSG00000047187	2.59761	1.79181	0.505273	4.02e-06	0.000166062	Rab2a
ENSMUSG00000026150	0.906637	0.525097	0.609835	4.09e-06	0.000168412	Mff
ENSMUSG00000046841	6.26567	4.10559	0.579393	4.13e-06	0.000168412	Ckap4
ENSMUSG00000068798	2.21119	1.44779	0.556824	4.13e-06	0.000168412	Rap1a
ENSMUSG00000023904	1.18756	0.713703	0.623701	4.13e-06	0.000168412	Hcfc1r1
ENSMUSG00000026895	1.27943	0.785697	0.617387	4.19e-06	0.000170175	Ndufa8
ENSMUSG00000078713	0.651193	0.323201	0.750642	4.25e-06	0.000171904	Tomm5
ENSMUSG00000032468	0.512268	0.242385	0.757118	4.33e-06	0.000174548	Armc8
ENSMUSG00000009633	5.86289	3.53595	0.703698	4.43e-06	0.000178281	G0s2
ENSMUSG00000018983	1.45367	0.851454	0.66692	4.67e-06	0.000186801	E2f2
ENSMUSG00000035493	1.72175	3.03891	-0.793032	4.67e-06	0.000186801	Tgfbi
ENSMUSG00000060938	10.0412	6.22203	0.6743	4.77e-06	0.000190193	Rpl26
ENSMUSG00000060601	0.817821	0.453721	0.669838	4.88e-06	0.000193983	Nr1h2
ENSMUSG00000048758	5.74087	3.5702	0.652112	4.93e-06	0.000195337	Rpl29
ENSMUSG00000000157	3.29116	1.86163	0.762353	4.99e-06	0.000197045	Itgb2l
ENSMUSG00000038147	1.38759	2.25127	-0.668138	5.11e-06	0.000201083	Cd84
ENSMUSG00000070394	2.30901	1.19673	0.863734	5.2e-06	0.000204003	Tmem256
ENSMUSG00000038807	0.364404	0.139177	0.894798	5.39e-06	0.000210123	Rap1gap2
ENSMUSG00000025854	0.268036	0.0676371	1.04715	5.39e-06	0.000210123	Fam20c
ENSMUSG00000063457	10.0288	5.94143	0.738539	5.43e-06	0.000210945	Rps15
ENSMUSG00000024387	1.63988	1.05095	0.566075	5.56e-06	0.000215191	Csnk2b
ENSMUSG00000022377	1.24453	0.756726	0.638417	5.65e-06	0.000218284	Asap1
ENSMUSG00000020917	0.599228	0.297636	0.733622	5.68e-06	0.000218696	Acly
ENSMUSG00000014956	2.02479	1.30605	0.565605	5.75e-06	0.00022052	Ppp1cb
ENSMUSG00000018326	2.79911	1.85235	0.534849	6.06e-06	0.000231826	Ywhab
ENSMUSG00000004626	1.40716	0.916464	0.548399	6.15e-06	0.000234343	Stxbp2
ENSMUSG00000086425	0.303808	0.0977879	0.94022	6.38e-06	0.000242695	F730016J06Rik
ENSMUSG00000020132	1.29977	0.815743	0.601644	6.46e-06	0.00024494	Rab21
ENSMUSG00000064358	47.7376	31.5264	0.594933	6.64e-06	0.000250929	mt-Co3
ENSMUSG00000017057	0.571424	1.12747	-0.896447	6.67e-06	0.000251442	Il13ra1
ENSMUSG00000051504	0.00552359	0.108109	-0.801452	6.71e-06	0.000251924	Siglech
ENSMUSG00000026201	0.935692	0.498094	0.718071	6.81e-06	0.000255087	Stk16
ENSMUSG00000052146	17.7359	11.9807	0.557104	6.85e-06	0.000255734	Rps10
ENSMUSG00000038463	1.1086	0.564712	0.797197	7.21e-06	0.000268207	Olfml2b
ENSMUSG00000026078	0.780071	0.441056	0.662562	7.26e-06	0.000269554	Pdcl3
ENSMUSG00000019210	2.94366	2.05896	0.473162	7.45e-06	0.000275818	Atp6v1e1
ENSMUSG00000005656	1.00761	0.585486	0.640032	7.5e-06	0.000276807	Snx6
ENSMUSG00000004880	4.91754	3.76728	0.362677	7.71e-06	0.000282945	Lbr
ENSMUSG00000023571	0.335813	0.100982	1.00975	7.71e-06	0.000282945	C1qtnf12
ENSMUSG00000021737	0.674311	0.339137	0.776456	7.77e-06	0.000284298	Psmd6
ENSMUSG00000031320	9.97423	5.83412	0.755479	7.85e-06	0.000286185	Rps4x
ENSMUSG00000034160	1.25971	1.92664	-0.569326	7.91e-06	0.000287546	Ogt
ENSMUSG00000032299	0.369828	0.141809	0.921327	7.97e-06	0.000289043	Commd4
ENSMUSG00000079481	1.53437	0.908299	0.635929	8.01e-06	0.000289461	Nhsl2
ENSMUSG00000036880	0.366444	0.144528	0.899251	8.07e-06	0.000290866	Acaa2
ENSMUSG00000015671	2.14007	1.35005	0.589147	8.13e-06	0.000292033	Psma2
ENSMUSG00000037152	1.23003	0.669861	0.723925	8.37e-06	0.000299812	Ndufc1
ENSMUSG00000030144	2.15938	4.16893	-0.916917	8.47e-06	0.000302549	Clec4d
ENSMUSG00000031347	0.36782	0.142887	0.849062	8.63e-06	0.000307368	Cetn2
ENSMUSG00000064357	42.4421	27.894	0.601342	8.65e-06	0.000307368	mt-Atp6
ENSMUSG00000021676	0.663311	0.329677	0.759565	9.27e-06	0.000328271	Iqgap2
ENSMUSG00000026219	1.08474	0.662661	0.645264	9.47e-06	0.000334441	Trip12
ENSMUSG00000021871	1.79031	1.02517	0.722347	9.5e-06	0.000334513	Pnp
ENSMUSG00000051314	0.799772	0.376322	0.847711	9.69e-06	0.000340287	Ffar2
ENSMUSG00000056201	13.2436	10.1611	0.369094	1.01e-05	0.000352907	Cfl1
ENSMUSG00000073982	3.36232	2.56752	0.353752	1.05e-05	0.000366814	Rhog
ENSMUSG00000097705	1.06817	1.64656	-0.577009	1.06e-05	0.000368689	Gm26740
ENSMUSG00000015656	4.30672	2.7968	0.594283	1.09e-05	0.000379654	Hspa8
ENSMUSG00000090258	0.494494	0.227251	0.855699	1.1e-05	0.000379654	Churc1
ENSMUSG00000032112	1.03632	0.608984	0.639042	1.13e-05	0.000388685	Trappc4
ENSMUSG00000021823	1.38465	0.81438	0.639342	1.14e-05	0.000392346	Vcl
ENSMUSG00000020057	0.555269	0.260584	0.793168	1.17e-05	0.000401346	Dram1
ENSMUSG00000090137	4.56948	2.98508	0.572547	1.17e-05	0.000401668	Uba52
ENSMUSG00000002257	1.03658	0.624692	0.641235	1.18e-05	0.000403499	Def6
ENSMUSG00000084786	4.90172	3.73615	0.373976	1.2e-05	0.000409843	Ubl5
ENSMUSG00000045817	2.87975	4.31051	-0.569979	1.22e-05	0.000413752	Zfp36l2
ENSMUSG00000034345	0.917041	0.522582	0.677111	1.23e-05	0.000417648	Gtf2h5
ENSMUSG00000030744	13.0561	8.39751	0.625156	1.26e-05	0.000426193	Rps3
ENSMUSG00000096768	0.145378	0.0168714	0.94923	1.27e-05	0.000429503	Erdr1
ENSMUSG00000027935	0.136852	0.0192174	0.922162	1.31e-05	0.000439958	Rab13
ENSMUSG00000020733	1.33942	0.884913	0.520673	1.32e-05	0.000440953	Slc9a3r1
ENSMUSG00000019158	0.809104	0.428694	0.73188	1.4e-05	0.000469571	Tmem160
ENSMUSG00000019528	2.00182	1.37887	0.511781	1.42e-05	0.000473119	Gyg
ENSMUSG00000030733	0.375087	0.158339	0.766397	1.43e-05	0.000475777	Sh2b1
ENSMUSG00000039270	1.43612	0.853119	0.629233	1.44e-05	0.000478027	Megf9
ENSMUSG00000024091	2.09229	1.46712	0.454125	1.46e-05	0.000481958	Vapa
ENSMUSG00000024053	1.90824	3.08404	-0.675334	1.46e-05	0.000482352	Emilin2
ENSMUSG00000020152	3.97632	3.02266	0.369856	1.47e-05	0.000485111	Actr2
ENSMUSG00000051344	0.0576617	0.205812	-0.870978	1.48e-05	0.000486234	Plekhm3
ENSMUSG00000018339	0.10104	4.16e-17	0.88906	1.49e-05	0.000489258	Gpx3
ENSMUSG00000000532	0.302237	0.111572	0.79767	1.64e-05	0.000535277	Acvr1b
ENSMUSG00000007041	6.98384	5.40807	0.36995	1.69e-05	0.000550314	Clic1
ENSMUSG00000046062	1.38516	0.881838	0.543713	1.72e-05	0.000558014	Ppp1r15b
ENSMUSG00000022747	0.214171	0.517983	-0.978063	1.74e-05	0.000562756	St3gal6
ENSMUSG00000018736	1.42666	2.08045	-0.516724	1.77e-05	0.000572088	Ndel1
ENSMUSG00000050856	2.51843	1.64939	0.538293	1.78e-05	0.000572088	Atp5k
ENSMUSG00000029163	0.184651	0.0437281	0.908284	1.79e-05	0.000572088	Emilin1
ENSMUSG00000059248	1.01606	0.640696	0.569416	1.79e-05	0.000572088	Sept9
ENSMUSG00000059810	0.447856	0.778683	-0.677884	1.79e-05	0.000572088	Rgs3
ENSMUSG00000033379	3.0025	2.20123	0.430506	1.8e-05	0.00057451	Atp6v0b
ENSMUSG00000029530	0.00896008	0.113835	-0.816474	1.81e-05	0.000575719	Ccr9
ENSMUSG00000071415	18.1036	12.0062	0.583905	1.85e-05	0.000587765	Rpl23
ENSMUSG00000038473	0.465448	0.208607	0.809722	1.86e-05	0.000587765	Nos1ap
ENSMUSG00000067235	0.337431	0.819863	-1.0717	1.86e-05	0.000587765	H2-Q10
ENSMUSG00000098274	7.213	4.70534	0.593237	1.87e-05	0.000590285	Rpl24
ENSMUSG00000015340	20.5815	10.6125	0.951414	1.88e-05	0.000591563	Cybb
ENSMUSG00000021963	1.24689	0.755305	0.606864	1.9e-05	0.000593963	Sap18
ENSMUSG00000034165	5.02963	3.78781	0.384104	1.96e-05	0.000611246	Ccnd3
ENSMUSG00000064326	0.741206	0.339953	0.865779	1.96e-05	0.000611246	Siva1
ENSMUSG00000024213	0.52431	0.244623	0.784862	2e-05	0.000623185	Nudt3
ENSMUSG00000022193	1.42382	0.877051	0.61553	2.07e-05	0.000643552	Psmb5
ENSMUSG00000053317	4.62332	3.09327	0.547123	2.09e-05	0.000645508	Sec61b
ENSMUSG00000008859	1.01439	0.636024	0.549452	2.14e-05	0.000661442	Rala
ENSMUSG00000039195	1.43631	0.896415	0.564722	2.15e-05	0.000661695	1110008P14Rik
ENSMUSG00000036112	1.02726	0.579291	0.660195	2.19e-05	0.000672622	Metap2
ENSMUSG00000026021	1.32538	0.864665	0.560998	2.21e-05	0.000678578	Sumo1
ENSMUSG00000052305	0.75767	1.36404	-0.770287	2.25e-05	0.000684498	Hbb-bs
ENSMUSG00000058546	8.89513	5.79639	0.601604	2.25e-05	0.000684498	Rpl23a
ENSMUSG00000060470	1.0793	0.659376	0.584813	2.25e-05	0.000684498	Adgrg3
ENSMUSG00000030214	4.15051	2.67084	0.605642	2.26e-05	0.00068685	Plbd1
ENSMUSG00000024795	0.506762	0.176101	1.03585	2.28e-05	0.000690199	Kif20b
ENSMUSG00000061315	3.98719	2.44118	0.667804	2.3e-05	0.000694524	Naca
ENSMUSG00000026655	2.54491	1.75389	0.494259	2.33e-05	0.000701114	Fam107b
ENSMUSG00000020801	0.628925	0.342341	0.70578	2.33e-05	0.000701114	Med31
ENSMUSG00000097354	1.39469	2.0252	-0.478093	2.34e-05	0.000701868	2310001H17Rik
ENSMUSG00000002210	0.525105	0.251363	0.773305	2.35e-05	0.000701868	Smg9
ENSMUSG00000024556	0.749887	0.389568	0.723529	2.36e-05	0.000701868	Me2
ENSMUSG00000018796	1.35213	0.786245	0.673617	2.36e-05	0.000701868	Acsl1
ENSMUSG00000044768	1.14763	1.73329	-0.541444	2.41e-05	0.000715478	D1Ertd622e
ENSMUSG00000000563	4.14348	2.93319	0.471447	2.46e-05	0.000727451	Atp5f1
ENSMUSG00000063065	2.16658	1.54408	0.454177	2.49e-05	0.000737161	Mapk3
ENSMUSG00000021771	1.89649	1.21063	0.580823	2.5e-05	0.000737607	Vdac2
ENSMUSG00000035042	0.709801	1.86721	-1.38161	2.58e-05	0.000759131	Ccl5
ENSMUSG00000029993	1.22575	0.716109	0.63291	2.63e-05	0.000770782	Nfu1
ENSMUSG00000041426	0.289747	0.104974	0.844965	2.64e-05	0.000772666	Hibch
ENSMUSG00000031683	1.1598	0.608121	0.782219	2.65e-05	0.000772666	Lsm6
ENSMUSG00000024965	1.72419	1.12888	0.52868	2.65e-05	0.000773484	Fermt3
ENSMUSG00000061477	12.015	7.53152	0.661583	2.75e-05	0.000800054	Rps7
ENSMUSG00000028822	2.42516	1.80851	0.412218	2.76e-05	0.000800054	Tmem50a
ENSMUSG00000028029	0.520196	0.256759	0.737963	2.78e-05	0.000804176	Aimp1
ENSMUSG00000032330	4.84677	3.11466	0.602691	2.88e-05	0.000832284	Cox7a2
ENSMUSG00000019054	3.43428	2.62298	0.368355	2.92e-05	0.000841023	Fis1
ENSMUSG00000060063	20.1674	17.0106	0.241783	2.93e-05	0.000842555	Alox5ap
ENSMUSG00000056737	2.12951	1.22428	0.721119	2.95e-05	0.000844506	Capg
ENSMUSG00000032384	0.527328	0.267341	0.746895	3.01e-05	0.000860812	Csnk1g1
ENSMUSG00000027566	1.95367	1.29162	0.539926	3.03e-05	0.000865183	Psma7
ENSMUSG00000068921	0.361986	0.150413	0.852982	3.06e-05	0.000870975	Dap3
ENSMUSG00000020315	1.35148	0.784986	0.650901	3.07e-05	0.000872994	Sptbn1
ENSMUSG00000037822	1.4679	0.900651	0.606148	3.08e-05	0.000872994	Smim14
ENSMUSG00000022452	2.46303	1.58976	0.574418	3.13e-05	0.000884824	Smdt1
ENSMUSG00000028563	0.270961	0.0972565	0.842142	3.21e-05	0.000905396	Tm2d1
ENSMUSG00000009628	0.321482	0.114104	0.896933	3.25e-05	0.000915309	Tex15
ENSMUSG00000079197	1.28482	0.800545	0.577336	3.29e-05	0.00092206	Psme2
ENSMUSG00000032712	2.26186	3.28916	-0.513775	3.29e-05	0.00092206	2810474O19Rik
ENSMUSG00000014769	1.71589	1.1158	0.555902	3.31e-05	0.000924789	Psmb1
ENSMUSG00000054428	2.3999	1.41577	0.69767	3.36e-05	0.000937329	Atpif1
ENSMUSG00000002489	0.334174	0.126506	0.848471	3.38e-05	0.000941504	Tiam1
ENSMUSG00000005803	1.76504	1.21786	0.487865	3.53e-05	0.00097973	Sqor
ENSMUSG00000029084	0.395957	0.141468	0.969448	3.6e-05	0.000997468	Cd38
ENSMUSG00000071014	0.784733	0.442029	0.640666	3.63e-05	0.00100479	Ndufb6
ENSMUSG00000038375	0.927178	0.487519	0.740829	3.67e-05	0.00101129	Trp53inp2
ENSMUSG00000029538	0.9018	0.503686	0.675851	3.68e-05	0.00101282	Srsf9
ENSMUSG00000022439	0.957455	0.56812	0.614983	3.96e-05	0.0010868	Parvg
ENSMUSG00000027287	0.900208	1.38036	-0.541005	3.99e-05	0.00109299	Snap23
ENSMUSG00000025290	25.7639	17.1786	0.577971	4.05e-05	0.00110699	Rps24
ENSMUSG00000048277	1.00478	0.581035	0.654359	4.06e-05	0.0011075	Syngr2
ENSMUSG00000026519	0.451715	0.216334	0.686591	4.09e-05	0.00111145	Tmem63a
ENSMUSG00000032526	0.31382	0.122394	0.822737	4.09e-05	0.00111145	Ss18l2
ENSMUSG00000048234	2.85128	4.46806	-0.634733	4.2e-05	0.00113949	Rnf149
ENSMUSG00000004270	0.307597	0.116076	0.857287	4.29e-05	0.00115862	Lpcat3
ENSMUSG00000026202	4.39123	2.49294	0.780041	4.29e-05	0.00115862	Tuba4a
ENSMUSG00000002458	1.73478	1.17477	0.493194	4.35e-05	0.00117077	Rgs19
ENSMUSG00000015092	1.81988	1.20409	0.5151	4.36e-05	0.00117077	Edf1
ENSMUSG00000014313	5.3742	3.6629	0.531481	4.37e-05	0.00117077	Cox6c
ENSMUSG00000022051	2.4621	1.80092	0.417906	4.41e-05	0.00117972	Bnip3l
ENSMUSG00000074886	1.57142	0.989715	0.564462	4.42e-05	0.00118122	Grk6
ENSMUSG00000042524	2.28587	1.63635	0.431153	4.47e-05	0.00118997	Sun2
ENSMUSG00000037348	0.260852	0.0955493	0.788551	4.5e-05	0.0011948	Paqr7
ENSMUSG00000025208	0.88884	0.544678	0.56063	4.5e-05	0.0011948	Mrpl43
ENSMUSG00000059291	8.84044	5.83454	0.581869	4.56e-05	0.00120658	Rpl11
ENSMUSG00000004207	3.14509	2.26927	0.436515	4.67e-05	0.00123446	Psap
ENSMUSG00000022514	0.298356	0.598938	-0.801798	4.68e-05	0.00123474	Il1rap
ENSMUSG00000030842	1.60313	1.07952	0.511039	4.71e-05	0.00123962	Lamtor1
ENSMUSG00000031848	1.15441	0.665459	0.660638	4.82e-05	0.00126471	Lsm4
ENSMUSG00000012848	9.00813	5.42066	0.717198	4.87e-05	0.00127574	Rps5
ENSMUSG00000040520	0.254245	0.0790018	0.857351	4.89e-05	0.00127767	Manea
ENSMUSG00000031246	0.534006	0.241356	0.835729	4.9e-05	0.00127767	Sh3bgrl
ENSMUSG00000022024	0.973079	0.584268	0.632989	4.94e-05	0.0012861	Sugt1
ENSMUSG00000004508	0.140963	0.326733	-0.728094	4.96e-05	0.00128937	Gab2
ENSMUSG00000054091	4.95541	3.19362	0.600489	5e-05	0.00129743	1810037I17Rik
ENSMUSG00000022221	0.126875	0.0179011	0.893026	5.12e-05	0.00132432	Ripk3
ENSMUSG00000024142	0.50949	0.249177	0.697533	5.17e-05	0.00133391	Mlst8
ENSMUSG00000029064	1.84345	1.22485	0.534444	5.32e-05	0.00137182	Gnb1
ENSMUSG00000019433	0.30434	0.123465	0.796657	5.37e-05	0.00138051	Gipc1
ENSMUSG00000026395	8.85577	10.7452	-0.265785	5.41e-05	0.00138884	Ptprc
ENSMUSG00000006941	1.03026	0.634193	0.603792	5.48e-05	0.00140281	Eif1b
ENSMUSG00000003429	11.0607	7.36025	0.574102	5.53e-05	0.00141432	Rps11
ENSMUSG00000020321	0.592073	0.294113	0.745678	5.6e-05	0.00142722	Mdh1
ENSMUSG00000029713	6.15425	4.84785	0.321928	5.68e-05	0.00144627	Gnb2
ENSMUSG00000021486	3.34455	2.53746	0.37409	5.79e-05	0.00147123	Prelid1
ENSMUSG00000063870	2.05488	1.43574	0.487234	5.8e-05	0.00147123	Chd4
ENSMUSG00000030763	0.215958	0.0710992	0.845692	5.99e-05	0.00151514	Lcmt1
ENSMUSG00000029038	2.37218	1.75622	0.380088	6.05e-05	0.00152708	Ssu72
ENSMUSG00000019782	0.684639	0.372333	0.688609	6.21e-05	0.00156192	Rwdd1
ENSMUSG00000020437	0.785193	0.451579	0.651339	6.21e-05	0.00156192	Myo1g
ENSMUSG00000017778	5.40418	3.66937	0.525235	6.23e-05	0.00156337	Cox7c
ENSMUSG00000005103	2.6526	1.91035	0.433816	6.29e-05	0.00157477	Wdr1
ENSMUSG00000036478	7.63705	10.7012	-0.485616	6.38e-05	0.00159513	Btg1
ENSMUSG00000021794	1.00941	0.640848	0.52518	6.41e-05	0.0015976	Glud1
ENSMUSG00000021051	0.336816	0.136243	0.813465	6.42e-05	0.0015976	Ppp2r5e
ENSMUSG00000032786	1.86241	1.19106	0.585776	6.51e-05	0.00161719	Alas1
ENSMUSG00000020034	1.44742	0.902909	0.601174	6.56e-05	0.00162528	Tcp11l2
ENSMUSG00000096210	0.311186	0.0672284	1.15455	6.58e-05	0.00162741	H1f0
ENSMUSG00000070544	2.75005	1.83695	0.525423	6.63e-05	0.00163506	Top1
ENSMUSG00000071561	1.75874	0.330772	2.01559	6.63e-05	0.00163506	BC100530
ENSMUSG00000036398	0.712794	0.415036	0.616485	6.66e-05	0.00163817	Ppp1r11
ENSMUSG00000064179	0.506876	0.233248	0.78522	6.7e-05	0.00164365	Tnnt1
ENSMUSG00000029622	13.4962	11.2686	0.259928	6.71e-05	0.00164484	Arpc1b
ENSMUSG00000040952	14.1345	8.56388	0.713314	6.74e-05	0.00164688	Rps19
ENSMUSG00000011256	0.439732	0.84725	-0.836711	6.78e-05	0.00165416	Adam19
ENSMUSG00000032484	425.462	196.048	1.118	6.87e-05	0.00167251	Ngp
ENSMUSG00000030751	1.13896	0.731829	0.560487	6.89e-05	0.00167545	Psma1
ENSMUSG00000027245	0.516397	0.267418	0.673248	6.93e-05	0.00168214	Hypk
ENSMUSG00000085438	0.977072	0.598748	0.597498	6.95e-05	0.00168377	1700020I14Rik
ENSMUSG00000027108	0.379932	0.154075	0.853632	7.04e-05	0.00170087	Ola1
ENSMUSG00000021699	0.665503	0.346162	0.70368	7.07e-05	0.00170558	Pde4d
ENSMUSG00000032097	2.99445	3.98201	-0.391032	7.13e-05	0.00171211	Ddx6
ENSMUSG00000073422	0.369498	0.172083	0.710852	7.13e-05	0.00171211	H2-Ke6
ENSMUSG00000037072	1.76606	1.11348	0.578409	7.15e-05	0.00171211	Selenof
ENSMUSG00000019066	1.48688	0.985823	0.503982	7.15e-05	0.00171211	Rab3d
ENSMUSG00000033916	2.60333	1.9395	0.399696	7.27e-05	0.00173703	Chmp2a
ENSMUSG00000044533	8.73753	5.21103	0.730027	7.34e-05	0.0017502	Rps2
ENSMUSG00000031216	0.205895	0.0620704	0.860705	7.43e-05	0.00176701	Stard8
ENSMUSG00000021816	0.498793	0.254325	0.673386	7.49e-05	0.00177802	Ppp3cb
ENSMUSG00000029128	0.805496	0.46471	0.610909	7.64e-05	0.00181096	Rab28
ENSMUSG00000062006	13.0422	9.2355	0.488245	7.75e-05	0.0018347	Rpl34
ENSMUSG00000015759	0.241025	0.085933	0.813028	7.78e-05	0.00183858	Cnih1
ENSMUSG00000045302	0.617711	0.974688	-0.587974	7.83e-05	0.00184596	Preb
ENSMUSG00000028234	16.0874	9.16199	0.804935	7.89e-05	0.00185724	Rps20
ENSMUSG00000030654	3.76408	2.37216	0.634217	8.03e-05	0.00188494	Arl6ip1
ENSMUSG00000062939	0.427858	0.201236	0.749153	8.12e-05	0.00190355	Stat4
ENSMUSG00000040048	1.32164	0.834231	0.554168	8.16e-05	0.00190681	Ndufb10
ENSMUSG00000038366	2.58189	1.91473	0.357851	8.17e-05	0.00190681	Lasp1
ENSMUSG00000005161	0.420798	0.184771	0.79594	8.21e-05	0.00191384	Prdx2
ENSMUSG00000052396	0.247595	0.0789374	0.866133	8.27e-05	0.00192302	Mogat2
ENSMUSG00000019428	1.13561	0.768758	0.508358	8.28e-05	0.00192302	Fkbp8
ENSMUSG00000020171	0.910974	0.553764	0.585933	8.37e-05	0.00194024	Yeats4
ENSMUSG00000002603	0.761239	0.424112	0.70586	8.41e-05	0.00194607	Tgfb1
ENSMUSG00000024190	9.88616	16.2097	-0.705287	8.49e-05	0.00195988	Dusp1
ENSMUSG00000005936	1.43953	0.979622	0.496855	8.56e-05	0.00197315	Kctd20
ENSMUSG00000019795	0.963273	0.594595	0.539449	8.65e-05	0.00198774	Pcmt1
ENSMUSG00000043207	2.61636	1.35796	0.897623	8.66e-05	0.00198774	Zmpste24
ENSMUSG00000013974	7.74899	6.33354	0.295134	8.95e-05	0.00205151	Mcemp1
ENSMUSG00000021687	0.367405	0.170117	0.667331	9e-05	0.00205871	Scamp1
ENSMUSG00000052435	5.66508	3.0646	0.865588	9.22e-05	0.00210176	Cebpe
ENSMUSG00000005687	0.57748	0.309686	0.679914	9.22e-05	0.00210176	Bcas2
ENSMUSG00000030447	0.731705	0.417175	0.605806	9.24e-05	0.00210176	Cyfip1
ENSMUSG00000027255	0.345729	0.156153	0.685746	9.32e-05	0.00211745	Arfgap2
ENSMUSG00000072620	5.98687	4.7524	0.331061	9.4e-05	0.00213149	Slfn2
ENSMUSG00000066152	0.886322	0.515122	0.642593	9.66e-05	0.00218618	Slc31a2
ENSMUSG00000060216	3.47091	2.49885	0.44023	9.76e-05	0.0022055	Arrb2
ENSMUSG00000055612	0.454987	0.193147	0.829291	9.85e-05	0.00222198	Cdca7
ENSMUSG00000063800	0.340712	0.152449	0.736785	9.91e-05	0.00223065	Prpf38a
ENSMUSG00000043008	0.705738	0.407721	0.602532	9.93e-05	0.00223098	Klhl6
ENSMUSG00000037266	2.88728	3.7069	-0.322722	0.000100604	0.00225462	Rsrp1
ENSMUSG00000023075	0.871829	0.546647	0.569134	0.000100708	0.00225462	Akirin1
ENSMUSG00000048578	1.00054	0.605816	0.59853	0.00010239	0.00228818	Mlec
ENSMUSG00000041895	0.845861	0.498141	0.599088	0.000104584	0.00233302	Wipi1
ENSMUSG00000022820	1.12637	0.709149	0.564951	0.000104995	0.00233336	Ndufb4
ENSMUSG00000047675	17.4524	10.593	0.713381	0.000105154	0.00233336	Rps8
ENSMUSG00000026087	0.720378	0.423786	0.593502	0.00010516	0.00233336	Mrpl30
ENSMUSG00000032561	0.686068	0.388865	0.604868	0.000105999	0.00234779	Acpp
ENSMUSG00000015143	3.91126	3.07368	0.337239	0.000106207	0.00234823	Actn1
ENSMUSG00000028249	3.0708	2.40629	0.346671	0.000107512	0.00237288	Sdcbp
ENSMUSG00000019461	0.302768	0.123322	0.758874	0.000108349	0.00238712	Plscr3
ENSMUSG00000020085	0.187495	0.0561141	0.799746	0.0001091	0.00239942	Aifm2
ENSMUSG00000026879	4.23118	3.32565	0.342389	0.000109621	0.00240664	Gsn
ENSMUSG00000029642	1.38538	0.913876	0.537475	0.000110074	0.00241234	Polr1d
ENSMUSG00000000915	0.534975	0.28454	0.669864	0.000111166	0.002432	Hip1r
ENSMUSG00000030649	0.491586	0.229696	0.801897	0.000113894	0.00248732	Anapc15
ENSMUSG00000057841	13.7547	8.32711	0.713887	0.000114126	0.00248803	Rpl32
ENSMUSG00000022237	0.580084	1.01871	-0.739045	0.000115065	0.00250412	Ankrd33b
ENSMUSG00000029840	1.89435	1.36017	0.435538	0.000118197	0.00256779	Mtpn
ENSMUSG00000032462	0.681342	0.380366	0.652943	0.000119617	0.00259412	Pik3cb
ENSMUSG00000020386	0.456348	0.229641	0.728185	0.000122239	0.00264638	Sar1b
ENSMUSG00000025330	1.80875	1.27108	0.473681	0.000122688	0.00265151	Padi4
ENSMUSG00000026095	1.23835	0.829108	0.508095	0.000123192	0.00265779	Asnsd1
ENSMUSG00000068747	0.746695	0.433691	0.616977	0.000123467	0.00265913	Sort1
ENSMUSG00000002897	1.6316	2.23414	-0.428	0.000124199	0.00267028	Il17ra
ENSMUSG00000002379	1.09539	0.652609	0.610367	0.000125306	0.00268943	Ndufa11
ENSMUSG00000022114	0.028758	0.140534	-0.813756	0.000128508	0.00274968	Spry2
ENSMUSG00000023022	0.120283	0.0170556	0.832703	0.000128554	0.00274968	Lima1
ENSMUSG00000012405	3.97291	2.41164	0.683875	0.000129527	0.00276373	Rpl15
ENSMUSG00000038274	35.6835	30.0672	0.248331	0.000129691	0.00276373	Fau
ENSMUSG00000004609	2.12611	2.88297	-0.438867	0.000130042	0.00276373	Cd33
ENSMUSG00000025381	0.378571	0.175231	0.746072	0.000130097	0.00276373	Cnpy2
ENSMUSG00000058407	0.599947	0.338346	0.637118	0.000131026	0.00277874	Txndc9
ENSMUSG00000060636	17.0205	11.4096	0.568962	0.000131305	0.0027789	Rpl35a
ENSMUSG00000034789	1.91494	1.38277	0.421837	0.00013148	0.0027789	Rab24
ENSMUSG00000003865	0.600323	0.333903	0.582122	0.000131785	0.00278064	Gys1
ENSMUSG00000032109	0.337087	0.154811	0.710082	0.000132308	0.00278697	Nlrx1
ENSMUSG00000021948	2.16564	1.63304	0.400546	0.000135682	0.00284876	Prkcd
ENSMUSG00000036053	0.218204	0.065691	0.801162	0.000135699	0.00284876	Fmnl2
ENSMUSG00000029007	0.998128	0.592185	0.608387	0.000136811	0.00286729	Agtrap
ENSMUSG00000028525	0.492549	0.903051	-0.772108	0.000137831	0.00288007	Pde4b
ENSMUSG00000034006	0.778447	0.478876	0.543175	0.000137883	0.00288007	Pqlc1
ENSMUSG00000020788	0.847036	0.513734	0.534157	0.000139726	0.00291235	Atp2a3
ENSMUSG00000064367	2.40228	1.59691	0.530977	0.000140274	0.00291235	mt-Nd5
ENSMUSG00000026434	2.03564	1.03013	0.891865	0.000140657	0.00291235	Nucks1
ENSMUSG00000090862	12.1465	8.42108	0.518427	0.000140831	0.00291235	Rps13
ENSMUSG00000034330	1.05839	0.681868	0.534932	0.000140937	0.00291235	Plcg2
ENSMUSG00000043873	0.22257	0.0602555	0.917592	0.000141015	0.00291235	Chil5
ENSMUSG00000073987	0.42848	0.225158	0.658346	0.000141063	0.00291235	Ggh
ENSMUSG00000025260	0.706638	0.404078	0.621241	0.00014252	0.00293756	Hsd17b10
ENSMUSG00000034480	0.571165	0.300428	0.657406	0.000143741	0.00295783	Diaph2
ENSMUSG00000006998	0.596748	0.341751	0.601634	0.000144859	0.00297592	Psmd2
ENSMUSG00000028820	1.51476	0.967718	0.563675	0.000146422	0.00299782	Sfpq
ENSMUSG00000019790	0.592739	0.329299	0.591589	0.000146573	0.00299782	Stxbp5
ENSMUSG00000046101	0.0397882	0.139041	-0.686306	0.000146717	0.00299782	Mcmdc2
ENSMUSG00000044408	0.811019	0.418562	0.749672	0.000146886	0.00299782	Sptssa
ENSMUSG00000024608	13.1639	9.33764	0.484675	0.00014733	0.00300197	Rps14
ENSMUSG00000062328	12.8211	9.41527	0.436884	0.000149551	0.00304226	Rpl17
ENSMUSG00000030591	1.13432	0.752431	0.517676	0.000151244	0.00307168	Psmd8
ENSMUSG00000020022	1.09535	0.679362	0.56511	0.000153528	0.00311299	Ndufa12
ENSMUSG00000046330	19.2462	13.6914	0.484716	0.000156944	0.0031748	Rpl37a
ENSMUSG00000022443	7.12647	5.84732	0.275454	0.000157085	0.0031748	Myh9
ENSMUSG00000028936	5.48977	3.42885	0.655311	0.000158126	0.00319067	Rpl22
ENSMUSG00000026832	1.79747	2.53555	-0.47559	0.000159946	0.00322217	Cytip
ENSMUSG00000021327	0.306605	0.136608	0.710182	0.000163506	0.00328858	Zkscan3
ENSMUSG00000041112	0.924674	0.587791	0.533877	0.000164532	0.00330389	Elmo1
ENSMUSG00000052253	0.417514	0.212267	0.646866	0.000164942	0.0033068	Zfp622
ENSMUSG00000020163	1.27518	0.833006	0.532552	0.000166726	0.00333158	Uqcr11
ENSMUSG00000032218	1.22099	0.563658	0.955553	0.000166898	0.00333158	Ccnb2
ENSMUSG00000017404	12.2499	8.15059	0.577041	0.00016698	0.00333158	Rpl19
ENSMUSG00000046364	12.5749	8.75798	0.512636	0.000168754	0.00336159	Rpl27a
ENSMUSG00000007815	6.06358	4.92604	0.272848	0.000170636	0.00339367	Rhoa
ENSMUSG00000032496	120.479	54.2439	1.15175	0.000173176	0.00343869	Ltf
ENSMUSG00000029234	0.748731	0.44446	0.584125	0.00017727	0.00351434	Tmem165
ENSMUSG00000018585	2.20903	1.61163	0.427466	0.000177549	0.00351434	Atox1
ENSMUSG00000038446	0.675663	0.40091	0.642884	0.000178709	0.0035317	Cdc40
ENSMUSG00000026039	0.430185	0.165326	0.911963	0.00018013	0.00355415	Sgo2a
ENSMUSG00000026197	0.696064	0.419135	0.549827	0.000180573	0.00355725	Zfand2b
ENSMUSG00000041697	3.11662	2.15101	0.493181	0.000184274	0.00362445	Cox6a1
ENSMUSG00000006398	0.749213	0.312318	0.996147	0.000184761	0.0036283	Cdc20
ENSMUSG00000021500	0.681188	0.395631	0.597392	0.000185638	0.00363979	Ddx46
ENSMUSG00000053799	0.545878	0.30529	0.584949	0.000188046	0.00368121	Exoc6
ENSMUSG00000037992	0.58068	0.962336	-0.652674	0.000190513	0.00372366	Rara
ENSMUSG00000042659	0.181276	0.378896	-0.750035	0.000190939	0.00372616	Arrdc4
ENSMUSG00000035790	1.0185	0.646204	0.542189	0.000193289	0.00376612	Cep19
ENSMUSG00000009907	1.24866	0.862147	0.4753	0.000197711	0.00384627	Vps4b
ENSMUSG00000025465	0.241821	0.0941655	0.74985	0.000198701	0.0038595	Echs1
ENSMUSG00000040693	0.667242	0.380888	0.61067	0.000202449	0.0039262	Slco4c1
ENSMUSG00000026918	1.28008	0.823482	0.50691	0.000202766	0.00392623	Brd3
ENSMUSG00000024870	0.882185	0.5694	0.503222	0.000205905	0.00398084	Rab1b
ENSMUSG00000028081	12.592	8.44404	0.566261	0.000207182	0.00399933	Rps3a1
ENSMUSG00000022564	7.72987	10.4445	-0.43221	0.00020768	0.00400273	Grina
ENSMUSG00000023393	0.509959	0.252516	0.725934	0.000208719	0.00401442	Slc17a9
ENSMUSG00000040710	0.79813	1.46563	-0.806486	0.00020893	0.00401442	St8sia4
ENSMUSG00000026605	1.75736	0.750329	1.13062	0.000210179	0.00402963	Cenpf
ENSMUSG00000026622	0.108349	0.0147064	0.785588	0.000210368	0.00402963	Nek2
ENSMUSG00000018858	0.427806	0.22085	0.653605	0.000211971	0.0040541	Mrpl58
ENSMUSG00000028861	0.741286	0.428967	0.636082	0.000212315	0.00405447	Mrps15
ENSMUSG00000032872	2.21656	1.64603	0.37873	0.000212808	0.00405767	Cyb5r4
ENSMUSG00000066682	1.4834	1.03621	0.461402	0.000214259	0.0040791	Pilrb2
ENSMUSG00000074417	0.295315	0.552907	-0.716275	0.000217806	0.0041403	Gm14548
ENSMUSG00000024052	0.251741	0.472361	-0.638022	0.000222161	0.00421666	Lpin2
ENSMUSG00000058799	1.33915	0.745458	0.734724	0.000226037	0.00428371	Nap1l1
ENSMUSG00000026980	1.06317	0.642268	0.587368	0.000228942	0.00433219	Ly75
ENSMUSG00000028608	0.351419	0.169566	0.751458	0.000232371	0.00439041	0610037L13Rik
ENSMUSG00000028016	0.586018	0.327007	0.640142	0.000233789	0.00441051	Ints12
ENSMUSG00000025967	4.25375	2.87083	0.541931	0.000234383	0.00441504	Eef1b2
ENSMUSG00000011958	1.20381	0.789975	0.515915	0.000235971	0.00443371	Bnip2
ENSMUSG00000036948	0.584939	0.342828	0.575374	0.000236085	0.00443371	BC037034
ENSMUSG00000009687	7.15602	9.60063	-0.419488	0.000239988	0.00449204	Fxyd5
ENSMUSG00000003970	8.99495	5.82425	0.613707	0.000240043	0.00449204	Rpl8
ENSMUSG00000027327	0.341038	0.154218	0.734342	0.000240272	0.00449204	1700037H04Rik
ENSMUSG00000021982	0.178527	0.0528983	0.745694	0.000241383	0.00450606	Cdadc1
ENSMUSG00000025154	0.773006	0.387446	0.785699	0.000242287	0.00451618	Arhgap19
ENSMUSG00000037742	12.6583	8.73398	0.525595	0.000243359	0.00452525	Eef1a1
ENSMUSG00000052776	0.329194	0.144909	0.732522	0.0002435	0.00452525	Oas1a
ENSMUSG00000025362	8.54896	5.59408	0.597386	0.000247126	0.00458581	Rps26
ENSMUSG00000012422	1.18814	0.810054	0.472749	0.0002478	0.00459149	Tmem167
ENSMUSG00000011114	0.895595	0.516579	0.658852	0.000251294	0.00464931	Tbrg1
ENSMUSG00000005982	0.38519	0.200574	0.655789	0.000253441	0.0046821	Naa60
ENSMUSG00000026727	1.02851	0.67689	0.521356	0.000255534	0.00471378	Rsu1
ENSMUSG00000036275	0.963693	0.630732	0.556232	0.000257338	0.00474004	9530068E07Rik
ENSMUSG00000031696	0.905389	0.566697	0.55807	0.000258588	0.00475523	Vps35
ENSMUSG00000036707	1.13046	0.764862	0.473708	0.000258926	0.00475523	Cab39
ENSMUSG00000026222	2.29028	1.68445	0.422254	0.000259618	0.00476094	Sp100
ENSMUSG00000025227	0.193926	0.0571623	0.821512	0.000260204	0.00476467	Mfsd13a
ENSMUSG00000059534	2.03138	1.36896	0.498311	0.000263347	0.00481515	Uqcr10
ENSMUSG00000058706	0.846545	0.529187	0.498904	0.000264013	0.00482027	0610030E20Rik
ENSMUSG00000022634	0.760048	0.456397	0.577836	0.000265949	0.00484851	Yaf2
ENSMUSG00000021076	0.813173	0.517284	0.566109	0.000267562	0.00487079	Actr10
ENSMUSG00000078780	0.465651	0.860814	-0.786604	0.000272846	0.00495975	Gm5150
ENSMUSG00000032436	1.74995	1.23182	0.473058	0.000280116	0.0050845	Cmtm7
ENSMUSG00000008682	8.39007	5.85367	0.504384	0.000280552	0.005085	Rpl10
ENSMUSG00000031967	0.375832	0.184402	0.659414	0.000281401	0.00509298	Afg3l1
ENSMUSG00000034792	0.299146	0.131678	0.659515	0.000286133	0.00517112	Gna15
ENSMUSG00000027763	2.58557	1.70876	0.541442	0.000286704	0.00517395	Mbnl1
ENSMUSG00000037926	1.79954	2.43651	-0.430384	0.000288618	0.00520097	Ssh2
ENSMUSG00000097296	0.245135	0.50273	-0.803995	0.000289856	0.00521574	Gm26532
ENSMUSG00000023045	0.0541034	0.179158	-0.786268	0.00029285	0.00525646	Soat2
ENSMUSG00000095687	1.34358	0.876006	0.522121	0.000292962	0.00525646	Rnaset2a
ENSMUSG00000089672	2.13376	2.87573	-0.431101	0.00029378	0.00526355	NA
ENSMUSG00000020372	5.60681	3.61737	0.609953	0.000295039	0.00527853	Rack1
ENSMUSG00000038612	9.33224	11.8991	-0.350629	0.000299436	0.00534952	Mcl1
ENSMUSG00000020074	0.584187	0.330501	0.637678	0.00030053	0.00535889	Ccar1
ENSMUSG00000007610	0.0642394	4.16e-17	0.642133	0.00030082	0.00535889	Gtpbp3
ENSMUSG00000013160	1.40379	0.988524	0.444296	0.000301576	0.0053647	Atp6v0d1
ENSMUSG00000096472	3.78189	2.92481	0.353312	0.000303447	0.00539029	Cdkn2d
ENSMUSG00000073702	5.04313	3.37956	0.55282	0.000304672	0.00540436	Rpl31
ENSMUSG00000096727	1.70185	1.20731	0.465591	0.000306369	0.00542674	Psmb9
ENSMUSG00000022314	1.59148	0.990644	0.596154	0.000308763	0.00546138	Rad21
ENSMUSG00000009927	10.3776	7.41803	0.472008	0.000309901	0.00547376	Rps25
ENSMUSG00000020111	0.808994	0.505501	0.553074	0.00031769	0.00560339	Micu1
ENSMUSG00000021322	0.24301	0.0985987	0.670706	0.00031887	0.00561626	Aoah
ENSMUSG00000028341	0.00903744	0.0924661	-0.698261	0.000319493	0.00561929	Nr4a3
ENSMUSG00000048120	0.52335	0.863904	-0.654499	0.000321712	0.00564558	Entpd1
ENSMUSG00000027602	0.954848	0.559783	0.613993	0.000321893	0.00564558	Map1lc3a
ENSMUSG00000001098	0.633445	0.380878	0.556242	0.00032367	0.00566355	Kctd10
ENSMUSG00000025066	0.925833	0.573181	0.566851	0.000323826	0.00566355	Sfr1
ENSMUSG00000009647	0.715855	0.430128	0.564598	0.000324343	0.00566464	Mcu
ENSMUSG00000068039	0.522435	0.271744	0.673819	0.000330556	0.00576507	Tcp1
ENSMUSG00000000568	1.79931	1.13084	0.588193	0.000334141	0.00581947	Hnrnpd
ENSMUSG00000027580	0.421745	0.209638	0.620573	0.00033579	0.00584003	Helz2
ENSMUSG00000040760	0.41648	0.215347	0.646473	0.000339551	0.00589693	Appl1
ENSMUSG00000062070	0.951903	0.644321	0.481852	0.000340008	0.00589693	Pgk1
ENSMUSG00000029617	0.526037	0.306602	0.622486	0.000343333	0.00594634	Ccz1
ENSMUSG00000034353	0.827468	0.52381	0.565006	0.000345041	0.00596762	Ramp1
ENSMUSG00000027398	6.81142	13.9063	-1.0095	0.000346077	0.00597725	Il1b
ENSMUSG00000019173	1.63809	1.19821	0.4007	0.000347237	0.00598901	Rab5c
ENSMUSG00000003382	0.254518	0.0942981	0.81219	0.000348439	0.00600142	Etv3
ENSMUSG00000030291	0.576838	0.319306	0.678661	0.000349377	0.00600928	Med21
ENSMUSG00000033940	2.0901	1.60028	0.349782	0.000350525	0.00602072	Brk1
ENSMUSG00000091512	0.436045	0.236648	0.598546	0.000351488	0.00602897	Lamtor3
ENSMUSG00000003623	0.323823	0.148182	0.731847	0.00035482	0.00607776	Crot
ENSMUSG00000005575	1.34131	0.902462	0.46915	0.000360113	0.00615996	Ube2m
ENSMUSG00000049960	0.814761	0.493827	0.576716	0.00036273	0.00619621	Mrps16
ENSMUSG00000029177	1.69618	0.86422	0.881265	0.000363238	0.00619641	Cenpa
ENSMUSG00000020844	0.674281	0.402368	0.551354	0.000363891	0.00619908	Nxn
ENSMUSG00000026956	0.20196	0.0773167	0.712774	0.000366895	0.00624172	Uap1l1
ENSMUSG00000029992	0.41518	0.214003	0.672792	0.000367848	0.0062494	Gfpt1
ENSMUSG00000022496	0.0184496	0.129272	-0.75649	0.000369436	0.00626784	Tnfrsf17
ENSMUSG00000004668	0.957444	0.576069	0.591302	0.000372785	0.00630713	Abca13
ENSMUSG00000028797	1.39662	0.971649	0.464817	0.000372942	0.00630713	Tmem234
ENSMUSG00000015120	1.44824	0.983531	0.467699	0.000373269	0.00630713	Ube2i
ENSMUSG00000029723	4.01275	3.11502	0.338164	0.000375096	0.00632943	Tsc22d4
ENSMUSG00000002204	1.99088	1.35016	0.5269	0.000378404	0.00637662	Napsa
ENSMUSG00000039206	0.250263	0.102579	0.754891	0.000381014	0.00641194	Daglb
ENSMUSG00000009013	2.59262	1.61227	0.630751	0.000384071	0.00645467	Dynll1
ENSMUSG00000044447	0.717747	0.449344	0.564105	0.00038478	0.00645788	Dock5
ENSMUSG00000021290	1.77988	1.25118	0.450036	0.000386306	0.00647477	2010107E04Rik
ENSMUSG00000030007	0.826745	0.495398	0.583115	0.000392188	0.0065545	Cct7
ENSMUSG00000019810	0.447144	0.23951	0.66893	0.000392407	0.0065545	Fuca2
ENSMUSG00000074698	1.04949	0.670288	0.518791	0.000392639	0.0065545	Csnk2a1
ENSMUSG00000028378	0.375597	0.173657	0.724745	0.000395455	0.00659268	Ptgr1
ENSMUSG00000026893	1.88825	1.19304	0.58519	0.000397024	0.00660963	Gca
ENSMUSG00000050931	1.23229	0.840316	0.494058	0.000397532	0.00660963	Sgms2
ENSMUSG00000038393	1.85662	2.68449	-0.514205	0.000400027	0.00663431	Txnip
ENSMUSG00000029344	0.663879	0.414871	0.551986	0.00040008	0.00663431	Tpst2
ENSMUSG00000028270	0.301619	0.669954	-0.949406	0.000400625	0.00663451	Gbp2
ENSMUSG00000024854	0.601012	0.351731	0.595642	0.000404044	0.00668226	Pold4
ENSMUSG00000037475	0.815772	0.5085	0.545557	0.00040519	0.00669234	Thoc2
ENSMUSG00000028639	4.08068	2.76675	0.530324	0.00040663	0.00670394	Ybx1
ENSMUSG00000056305	0.559516	0.316391	0.557726	0.000406967	0.00670394	Usp39
ENSMUSG00000022540	0.682155	0.373181	0.662363	0.00040887	0.0067264	Rogdi
ENSMUSG00000001891	1.21096	0.826107	0.503142	0.000412404	0.0067756	Ugp2
ENSMUSG00000028988	0.256884	0.52023	-0.795226	0.00041421	0.00679631	Ctnnbip1
ENSMUSG00000026867	0.901484	0.584246	0.4901	0.000420537	0.00689106	Gapvd1
ENSMUSG00000057789	0.560317	0.326205	0.643426	0.000423102	0.00692399	Bak1
ENSMUSG00000026249	0.189334	0.053583	0.804482	0.00042461	0.00693957	Serpine2
ENSMUSG00000027673	1.03563	0.634026	0.576718	0.000427024	0.00696988	Ndufb5
ENSMUSG00000026573	0.341752	0.0363526	1.29698	0.000430737	0.0070213	Xcl1
ENSMUSG00000012428	0.770436	1.56079	-0.923139	0.000431386	0.00702269	Steap4
ENSMUSG00000031133	0.748053	0.451406	0.542828	0.000432923	0.00703852	Arhgef6
ENSMUSG00000022436	0.349185	0.174241	0.659542	0.000436405	0.0070859	Sh3bp1
ENSMUSG00000024036	0.140727	0.0357835	0.807968	0.000438329	0.00710788	Slc37a1
ENSMUSG00000028557	0.817214	1.19502	-0.485673	0.000440975	0.0071415	Rnf11
ENSMUSG00000041453	9.20305	6.36875	0.519362	0.000441718	0.00714427	Rpl21
ENSMUSG00000028161	2.73758	2.09288	0.35196	0.000454358	0.00733917	Ppp3ca
ENSMUSG00000005779	1.38717	0.949708	0.457596	0.000463487	0.00747695	Psmb4
ENSMUSG00000034211	0.452013	0.23939	0.624561	0.00046526	0.00749586	Mrps17
ENSMUSG00000032739	1.70575	1.24522	0.394412	0.000467237	0.00751799	Pram1
ENSMUSG00000000594	0.420513	0.758975	-0.729826	0.000467852	0.0075182	Gm2a
ENSMUSG00000002043	0.373543	0.196825	0.635167	0.000468545	0.00751964	Trappc6a
ENSMUSG00000028692	0.705789	0.4286	0.597229	0.000469438	0.00752428	Akr1a1
ENSMUSG00000028649	1.16375	0.71232	0.594038	0.000472777	0.00756106	Macf1
ENSMUSG00000022437	0.380355	0.201415	0.62103	0.000472945	0.00756106	Samm50
ENSMUSG00000014606	0.998859	0.68801	0.48125	0.00047404	0.00756886	Slc25a11
ENSMUSG00000031447	1.588	1.0704	0.503887	0.000475524	0.00758284	Lamp1
ENSMUSG00000039480	0.240896	0.0996652	0.710425	0.000479803	0.00763326	Nt5dc1
ENSMUSG00000067851	1.75053	1.19247	0.48139	0.00047991	0.00763326	Arfgef1
ENSMUSG00000001739	0.638727	0.36904	0.616028	0.000490937	0.00779871	Cldn15
ENSMUSG00000039191	0.629832	0.381589	0.5631	0.00049177	0.00780199	Rbpj
ENSMUSG00000028670	0.541964	0.31898	0.550365	0.000495345	0.00784873	Lypla2
ENSMUSG00000074785	0.721327	0.430547	0.576683	0.000496137	0.00785131	Plxnc1
ENSMUSG00000018965	1.72043	1.18552	0.473026	0.000501099	0.00791978	Ywhah
ENSMUSG00000022415	0.139689	0.0368098	0.760862	0.000506453	0.00799427	Syngr1
ENSMUSG00000021591	3.93736	3.05226	0.345148	0.000511166	0.00805846	Glrx
ENSMUSG00000037750	0.37943	0.191822	0.667879	0.000514449	0.00809998	Fam222b
ENSMUSG00000070305	0.213359	0.459842	-0.839464	0.000520346	0.0081825	Mpzl3
ENSMUSG00000009535	0.189479	0.0662955	0.714481	0.000529259	0.00831217	Rnmt
ENSMUSG00000052889	1.46802	1.04407	0.404099	0.000530349	0.00831881	Prkcb
ENSMUSG00000022781	3.40148	2.78391	0.296206	0.000531505	0.00832646	Pak2
ENSMUSG00000022678	0.269052	0.114043	0.702883	0.000539099	0.00843483	Nde1
ENSMUSG00000021619	0.0609148	4.16e-17	0.641984	0.000540857	0.00845174	Atg10
ENSMUSG00000035885	6.83482	5.48039	0.308419	0.000542651	0.00846916	Cox8a
ENSMUSG00000024740	0.378175	0.194585	0.581455	0.000544016	0.00847985	Ddb1
ENSMUSG00000037172	0.260056	0.10987	0.704189	0.000547657	0.00851389	E330009J07Rik
ENSMUSG00000091625	1.28325	0.736207	0.691826	0.000547716	0.00851389	Lsm5
ENSMUSG00000037318	0.799945	0.492172	0.554152	0.000548248	0.00851389	Traf3ip3
ENSMUSG00000005510	0.311232	0.15103	0.629071	0.000552468	0.00856876	Ndufs3
ENSMUSG00000025138	0.937104	0.639378	0.469357	0.000553706	0.00857728	Sirt7
ENSMUSG00000027479	1.60838	1.06654	0.532744	0.000554592	0.00858035	Mapre1
ENSMUSG00000061360	0.526872	0.291222	0.607603	0.000555433	0.00858271	Phf5a
ENSMUSG00000029428	0.393164	0.207122	0.608785	0.000556454	0.00858785	Stx2
ENSMUSG00000038462	0.727353	0.441392	0.564318	0.000558513	0.00860896	Uqcrfs1
ENSMUSG00000060803	0.306567	0.115872	0.819711	0.000568887	0.00875806	Gstp1
ENSMUSG00000028495	7.93278	5.32111	0.561514	0.000571878	0.00879324	Rps6
ENSMUSG00000020922	0.67494	0.419609	0.495725	0.000573016	0.0087999	Lsm12
ENSMUSG00000064370	14.4562	10.0449	0.516652	0.000578291	0.00886997	mt-Cytb
ENSMUSG00000006740	2.13912	1.52199	0.434361	0.000580321	0.00889017	Kif5b
ENSMUSG00000022400	2.42119	1.78531	0.393305	0.000583099	0.00892177	Rbx1
ENSMUSG00000028873	1.38475	0.655308	0.967464	0.000584586	0.00893357	Cdca8
ENSMUSG00000020097	0.176588	0.33748	-0.58939	0.000588078	0.00897593	Sgpl1
ENSMUSG00000040296	0.617814	0.356223	0.635191	0.000592817	0.0090372	Ddx58
ENSMUSG00000020189	0.533278	0.308409	0.583051	0.000595368	0.009065	Osbpl8
ENSMUSG00000031799	0.871207	1.32943	-0.572059	0.000598512	0.00910177	Tpm4
ENSMUSG00000030802	0.316564	0.14792	0.683348	0.000600697	0.00912387	Bckdk
ENSMUSG00000023977	0.859157	0.54436	0.501368	0.000613021	0.00929972	Ubr2
ENSMUSG00000070713	0.311351	0.138629	0.703671	0.000616036	0.0093341	Gm10282
ENSMUSG00000028798	0.63366	0.361772	0.625498	0.000620041	0.00937505	Eif3i
ENSMUSG00000033720	0.510226	0.861013	-0.687027	0.000620242	0.00937505	Sfxn5
ENSMUSG00000032413	0.974138	0.635765	0.560065	0.000622094	0.00939167	Rasa2
ENSMUSG00000051735	1.74398	1.29432	0.38454	0.000626696	0.0094497	Rinl
ENSMUSG00000079017	4.85597	8.96252	-0.868189	0.000634492	0.0095557	Ifi27l2a
ENSMUSG00000020777	0.16887	0.058283	0.711675	0.000636558	0.00957524	Acox1
ENSMUSG00000031954	0.348682	0.173777	0.66473	0.000642308	0.00963887	Cfdp1
ENSMUSG00000020689	0.171216	0.0509089	0.750747	0.000642334	0.00963887	Itgb3
ENSMUSG00000042043	1.07722	0.696107	0.507727	0.000644129	0.0096542	Tbca
ENSMUSG00000037805	5.10414	3.09226	0.696555	0.000657529	0.00983168	Rpl10a
ENSMUSG00000061518	3.86437	2.85798	0.401834	0.000657548	0.00983168	Cox5b
ENSMUSG00000031497	0.513364	0.270579	0.667998	0.000658924	0.00984045	Tnfsf13b
ENSMUSG00000048924	0.740597	0.46114	0.533245	0.00066081	0.00984592	Ccdc125
ENSMUSG00000027630	0.795926	0.528413	0.503391	0.000661256	0.00984592	Tbl1xr1
ENSMUSG00000030538	0.794349	0.534226	0.507908	0.000661658	0.00984592	Cib1
ENSMUSG00000090665	0.118156	0.277344	-0.768891	0.000663979	0.00986867	Gad1-ps
ENSMUSG00000041560	0.751926	0.473816	0.535289	0.000669543	0.00993953	Nop53
ENSMUSG00000061904	2.00879	1.46628	0.408897	0.000673782	0.00999056	Slc25a3
ENSMUSG00000076437	0.486782	0.217384	0.80932	0.000675982	0.0100113	Selenoh
ENSMUSG00000028800	0.85047	0.537617	0.513695	0.000677526	0.010013	Hdac1
ENSMUSG00000069565	0.604355	0.36002	0.578884	0.000678029	0.010013	Dazap1
ENSMUSG00000037894	19.2541	12.1695	0.659609	0.000678568	0.010013	H2afz
ENSMUSG00000022234	0.744505	0.451877	0.586753	0.000679312	0.010013	Cct5
ENSMUSG00000056770	0.392123	0.211847	0.640055	0.000683163	0.0100579	Setd3
ENSMUSG00000040152	0.440624	0.105748	1.28901	0.000685166	0.0100755	Thbs1
ENSMUSG00000001366	0.413303	0.217967	0.666761	0.000686566	0.0100774	Fbxo9
ENSMUSG00000025421	0.0753588	0.00492801	0.697075	0.000686909	0.0100774	Hdhd2
ENSMUSG00000025358	0.41329	0.213759	0.629282	0.000689675	0.010106	Cdk2
ENSMUSG00000054452	3.39948	2.52837	0.377449	0.00069129	0.0101066	Aes
ENSMUSG00000040824	0.951099	0.579395	0.584635	0.000692134	0.0101066	Snrpd2
ENSMUSG00000030335	0.941554	0.558622	0.60829	0.000692146	0.0101066	Mrpl51
ENSMUSG00000027074	0.265872	0.106394	0.726995	0.000693458	0.0101139	Slc43a3
ENSMUSG00000028098	0.746196	0.493756	0.474226	0.000695768	0.0101358	Rnf115
ENSMUSG00000018322	0.312648	0.157058	0.677609	0.000702278	0.0102187	Tomm34
ENSMUSG00000026553	0.759855	0.496802	0.492788	0.00070335	0.0102223	Copa
ENSMUSG00000040314	0.217918	0.021212	1.05377	0.000707177	0.010266	Ctsg
ENSMUSG00000002846	0.0754026	0.00499927	0.679737	0.000711949	0.0103233	Timmdc1
ENSMUSG00000059355	0.625954	0.374609	0.560229	0.000713372	0.0103319	Wdr83os
ENSMUSG00000041203	1.83738	1.35098	0.400018	0.0007165	0.0103651	Trir
ENSMUSG00000063524	5.25619	4.37553	0.242996	0.000718743	0.0103855	Eno1
ENSMUSG00000025135	0.679161	0.40154	0.567315	0.000722294	0.0104207	Anapc11
ENSMUSG00000027349	0.271252	0.125911	0.6568	0.00072285	0.0104207	Fam98b
ENSMUSG00000002015	0.938208	0.62188	0.488396	0.000725432	0.0104459	Bcap31
ENSMUSG00000027878	0.770538	1.13883	-0.500152	0.000727851	0.0104686	Notch2
ENSMUSG00000018882	0.275	0.12343	0.662952	0.000731137	0.0105038	Mrpl45
ENSMUSG00000097514	0.422009	0.776638	-0.761885	0.000735101	0.0105486	Gm17619
ENSMUSG00000013787	0.258689	0.118822	0.642885	0.000747193	0.0107098	Ehmt2
ENSMUSG00000021608	0.368379	0.194324	0.576	0.000748133	0.0107109	Lpcat1
ENSMUSG00000049562	0.195541	0.0773813	0.636805	0.000750542	0.0107331	Ap5b1
ENSMUSG00000030148	3.22457	2.30243	0.445417	0.000754494	0.0107772	Clec4a2
ENSMUSG00000063888	0.38274	0.208876	0.601033	0.000764675	0.0109102	Rpl7l1
ENSMUSG00000049327	1.7272	1.12625	0.534516	0.000770177	0.010975	Kmt5a
ENSMUSG00000017781	1.89566	1.42556	0.387757	0.000770978	0.010975	Pitpna
ENSMUSG00000001741	1.37364	1.00153	0.390895	0.000772958	0.0109906	Il16
ENSMUSG00000007458	0.441453	0.245802	0.592362	0.000779151	0.0110661	M6pr
ENSMUSG00000044948	0.569088	0.832465	-0.48963	0.000780175	0.011068	Cfap43
ENSMUSG00000035778	0.25107	0.111684	0.650679	0.000784301	0.0111139	Ggta1
ENSMUSG00000041736	14.3999	12.3857	0.221559	0.00078904	0.0111684	Tspo
ENSMUSG00000030884	0.705076	0.438128	0.534896	0.000799715	0.0112943	Uqcrc2
ENSMUSG00000025491	19.7585	39.2126	-0.980851	0.000800177	0.0112943	Ifitm1
ENSMUSG00000028645	0.4832	0.799892	-0.651434	0.000800715	0.0112943	Slc2a1
ENSMUSG00000056091	2.53606	1.62791	0.584864	0.00080156	0.0112943	St3gal5
ENSMUSG00000020077	13.7218	20.6032	-0.580802	0.000803958	0.0113153	Srgn
ENSMUSG00000027091	0.712768	0.441403	0.532005	0.000808019	0.0113498	Zc3h15
ENSMUSG00000008892	0.71518	0.415574	0.606819	0.000808231	0.0113498	Vdac3
ENSMUSG00000059070	9.12835	6.35083	0.511833	0.000812039	0.0113905	Rpl18
ENSMUSG00000035021	2.12457	1.43746	0.506086	0.000824027	0.0115456	Baz1a
ENSMUSG00000025161	2.59739	3.46651	-0.403113	0.000825078	0.0115474	Slc16a3
ENSMUSG00000019564	1.76634	1.31311	0.400221	0.000826742	0.0115577	Arid3a
ENSMUSG00000043004	1.03072	0.681822	0.534804	0.000857131	0.0119572	Gng2
ENSMUSG00000033400	0.604777	0.3549	0.557848	0.000857234	0.0119572	Agl
ENSMUSG00000032690	0.409919	0.219654	0.587138	0.000862349	0.0120151	Oas2
ENSMUSG00000038733	1.82831	1.36439	0.377562	0.00086401	0.0120208	Wdr26
ENSMUSG00000049517	12.7196	9.05157	0.482394	0.00086469	0.0120208	Rps23
ENSMUSG00000001588	0.894031	0.599364	0.493023	0.000883245	0.0122651	Acap1
ENSMUSG00000021814	0.901303	0.577583	0.504216	0.000889963	0.0123265	Anxa7
ENSMUSG00000030750	0.76005	0.457313	0.575057	0.000890378	0.0123265	Nsmce1
ENSMUSG00000052428	0.63894	0.380432	0.541102	0.000890634	0.0123265	Tmco1
ENSMUSG00000004096	1.0567	0.711232	0.470665	0.000893011	0.0123457	Cwc15
ENSMUSG00000020056	0.322962	0.167842	0.621429	0.000897099	0.0123885	Washc3
ENSMUSG00000038991	0.116037	0.343494	-0.931685	0.000898221	0.0123903	Txndc5
ENSMUSG00000043807	0.152726	0.0441343	0.690697	0.000900499	0.012408	Ly6g5b
ENSMUSG00000032724	0.224143	0.39432	-0.634131	0.000905847	0.0124543	Abtb2
ENSMUSG00000022956	1.60164	1.0562	0.519397	0.000906537	0.0124543	Atp5o
ENSMUSG00000020330	0.749179	0.349034	0.866156	0.000906857	0.0124543	Hmmr
ENSMUSG00000047459	1.21809	0.855263	0.436103	0.000908241	0.0124596	Dynlrb1
ENSMUSG00000024774	0.804389	0.52583	0.517944	0.000909365	0.0124597	Ankrd22
ENSMUSG00000028684	0.232101	0.0995673	0.686586	0.000910244	0.0124597	Urod
ENSMUSG00000026281	0.655604	0.329827	0.755351	0.000911385	0.0124616	Dtymk
ENSMUSG00000029752	0.400065	0.201012	0.680988	0.000914806	0.0124947	Asns
ENSMUSG00000018930	0.159957	0.489608	-1.15988	0.000917306	0.0125151	Ccl4
ENSMUSG00000034786	5.35941	4.51702	0.242612	0.000919232	0.0125277	Gpsm3
ENSMUSG00000032035	1.83308	1.23095	0.498463	0.000920863	0.012531	Ets1
ENSMUSG00000032776	0.406738	0.659727	-0.600442	0.000921489	0.012531	Mctp2
ENSMUSG00000024181	0.412481	0.208671	0.678893	0.000925451	0.0125561	Mrpl28
ENSMUSG00000037493	0.78681	0.499608	0.517535	0.000925656	0.0125561	Cib2
ENSMUSG00000030706	0.361665	0.187702	0.643565	0.000926354	0.0125561	Mrpl48
ENSMUSG00000030282	0.566808	0.339353	0.524764	0.000935197	0.0126622	Cmas
ENSMUSG00000032667	0.416692	0.230079	0.593339	0.000946689	0.0128039	Pon2
ENSMUSG00000033917	0.533229	0.305247	0.538125	0.000961759	0.0129937	Gde1
ENSMUSG00000025059	0.513215	0.845369	-0.633602	0.000970293	0.0130948	Gk
ENSMUSG00000053604	0.698302	0.386039	0.663342	0.000975113	0.0131456	Rpia
ENSMUSG00000021951	0.156875	0.0532411	0.681668	0.000980326	0.0132016	Eef1akmt1
ENSMUSG00000021519	0.121849	0.0309377	0.679599	0.000985711	0.0132598	Mterf3
ENSMUSG00000038357	457.774	219.769	1.05887	0.000989214	0.0132926	Camp
ENSMUSG00000001173	0.144777	0.0444978	0.716571	0.000991163	0.0132938	Ocrl
ENSMUSG00000021242	1.11361	0.731908	0.522007	0.000992235	0.0132938	Npc2
ENSMUSG00000020876	0.240055	0.101796	0.691116	0.000993605	0.0132938	Snx11
ENSMUSG00000040699	3.32381	2.50312	0.385758	0.000994036	0.0132938	Limd2
ENSMUSG00000060445	0.15648	0.341447	-0.772085	0.000994638	0.0132938	Sycp2
ENSMUSG00000029048	1.40603	0.977355	0.451316	0.000996493	0.0133044	Rer1
ENSMUSG00000029614	8.93722	6.18508	0.516868	0.000999001	0.0133236	Rpl6
ENSMUSG00000036315	0.341516	0.176229	0.632783	0.00100147	0.0133423	Znrd1
ENSMUSG00000047409	0.346417	0.163247	0.687369	0.00100256	0.0133425	Ctdspl
ENSMUSG00000008333	0.488186	0.278614	0.563168	0.00100734	0.0133919	Snrpb2
ENSMUSG00000033088	1.43839	1.01915	0.428697	0.00101275	0.0134494	Triobp
ENSMUSG00000059743	0.58123	0.292637	0.731867	0.00101617	0.0134663	Fdps
ENSMUSG00000065947	0.933093	0.566144	0.574962	0.00101618	0.0134663	mt-Nd4l
ENSMUSG00000070733	0.532527	0.314455	0.552982	0.00102059	0.0135059	Fryl
ENSMUSG00000002205	0.566903	0.351225	0.538252	0.00102134	0.0135059	Vrk3
ENSMUSG00000033703	0.0873514	0.0145934	0.611044	0.00102737	0.0135465	Fuk
ENSMUSG00000054545	0.0468148	0.14537	-0.679274	0.00102784	0.0135465	Ugt1a6a
ENSMUSG00000028760	1.03877	0.712655	0.446415	0.00102787	0.0135465	Eif4g3
ENSMUSG00000022707	0.542923	0.320139	0.537488	0.00102875	0.0135465	Gbe1
ENSMUSG00000053338	0.673726	1.05041	-0.587332	0.00103923	0.0136701	Tarm1
ENSMUSG00000024217	0.954565	0.649954	0.42908	0.0010519	0.0138221	Snrpc
ENSMUSG00000010362	0.272141	0.116901	0.70309	0.00106006	0.0139147	Rdm1
ENSMUSG00000017707	2.79213	2.143	0.334572	0.00106255	0.0139231	Serinc3
ENSMUSG00000031021	0.461678	0.270057	0.586154	0.00106302	0.0139231	Tmem9b
ENSMUSG00000058267	0.940405	0.584396	0.554235	0.00106405	0.0139231	Mrps14
ENSMUSG00000024911	0.192978	0.0742878	0.701791	0.00106652	0.0139408	Fibp
ENSMUSG00000006169	1.66068	1.20287	0.409647	0.00106817	0.0139477	Clint1
ENSMUSG00000045767	0.773417	0.485306	0.547678	0.00107239	0.0139761	B230219D22Rik
ENSMUSG00000022378	3.7609	2.98254	0.300049	0.00107259	0.0139761	Fam49b
ENSMUSG00000024853	2.83396	2.23203	0.302097	0.00107792	0.0140234	Sf3b2
ENSMUSG00000026835	5.88344	2.95423	0.982789	0.00107847	0.0140234	Fcnb
ENSMUSG00000021147	0.356327	0.191244	0.581208	0.00108201	0.0140549	Wdr37
ENSMUSG00000045382	1.44703	1.91881	-0.32012	0.0010882	0.0141206	Cxcr4
ENSMUSG00000026579	0.857755	0.566916	0.502696	0.00109867	0.0142416	F5
ENSMUSG00000031988	0.485463	0.292033	0.513673	0.00110499	0.0143087	Vps26b
ENSMUSG00000019923	0.199203	0.0757035	0.678772	0.00111056	0.0143659	Zwint
ENSMUSG00000028643	0.414165	0.232145	0.624274	0.00111278	0.0143682	Svbp
ENSMUSG00000051396	0.602217	0.341169	0.60315	0.00111304	0.0143682	Gm45902
ENSMUSG00000026753	0.454315	0.270637	0.512349	0.00111524	0.0143817	Ppp6c
ENSMUSG00000007872	0.11275	0.0127846	0.771033	0.00112281	0.0144643	Id3
ENSMUSG00000060860	4.08292	2.47638	0.697831	0.00112637	0.0144894	Ube2s
ENSMUSG00000056124	0.54526	0.313769	0.558135	0.00112708	0.0144894	B4galt6
ENSMUSG00000028907	0.332635	0.173281	0.65	0.00112978	0.0145091	Utp11
ENSMUSG00000078817	0.383431	0.637024	-0.628005	0.00113544	0.0145636	Nlrp12
ENSMUSG00000030536	9.37863	10.8908	-0.208062	0.00113636	0.0145636	Iqgap1
ENSMUSG00000031388	0.28097	0.13296	0.647147	0.001142	0.0146208	Naa10
ENSMUSG00000043468	0.00951822	0.0622716	-0.492999	0.00114336	0.0146233	Adam30
ENSMUSG00000019868	0.479756	0.291934	0.535997	0.00114628	0.0146456	Vta1
ENSMUSG00000041225	0.00843894	0.0660202	-0.555809	0.00115915	0.0147949	Arhgap12
ENSMUSG00000068417	0.15325	0.0523389	0.663066	0.00116167	0.0148069	Pnp2
ENSMUSG00000024248	1.9071	1.41611	0.416428	0.00116247	0.0148069	Cox7a2l
ENSMUSG00000061755	0.948322	0.620596	0.483219	0.00118217	0.0150425	Bod1l
ENSMUSG00000037095	13.0527	11.1138	0.236596	0.0011863	0.0150624	Lrg1
ENSMUSG00000025607	0.406669	0.226446	0.567904	0.00118701	0.0150624	Copg2
ENSMUSG00000027469	0.962964	0.479335	0.846457	0.00118736	0.0150624	Tpx2
ENSMUSG00000056888	0.748323	1.11997	-0.520234	0.00119557	0.0151373	Glipr1
ENSMUSG00000027698	0.526129	0.301545	0.576936	0.00119569	0.0151373	Nceh1
ENSMUSG00000026623	1.21244	0.800874	0.492155	0.0011977	0.0151474	Lpgat1
ENSMUSG00000034674	0.23498	0.103678	0.610156	0.00119914	0.0151503	Tdg
ENSMUSG00000027313	0.0381045	0.11992	-0.599413	0.00120542	0.0152008	Chac1
ENSMUSG00000025651	0.694516	0.438621	0.517308	0.0012064	0.0152008	Uqcrc1
ENSMUSG00000030890	1.09232	0.739636	0.468758	0.0012068	0.0152008	Ilk
ENSMUSG00000061787	7.31672	4.75472	0.606631	0.00121102	0.0152385	Rps17
ENSMUSG00000063787	0.517007	0.300924	0.555284	0.00122075	0.0153444	Chchd1
ENSMUSG00000036751	3.70224	2.89925	0.336925	0.00122189	0.0153444	Cox6b1
ENSMUSG00000062526	0.141064	0.0463787	0.653464	0.00122767	0.0154014	Mppe1
ENSMUSG00000020120	1.73498	2.34983	-0.427116	0.00124028	0.015544	Plek
ENSMUSG00000024096	1.88315	1.42797	0.363146	0.00124944	0.015643	Ralbp1
ENSMUSG00000031591	0.585888	0.364305	0.578177	0.00125076	0.0156439	Asah1
ENSMUSG00000021131	1.07298	0.637532	0.62171	0.00126083	0.015732	Erh
ENSMUSG00000032398	0.970384	0.670749	0.452015	0.00126152	0.015732	Snapc5
ENSMUSG00000020732	0.170733	0.0650959	0.698525	0.0012629	0.015732	Rab37
ENSMUSG00000000581	0.510189	0.314754	0.489985	0.00126327	0.015732	C1d
ENSMUSG00000071076	3.60703	4.85719	-0.41943	0.00126504	0.015732	Jund
ENSMUSG00000024778	0.321208	0.558508	-0.638415	0.00126537	0.015732	Fas
ENSMUSG00000021114	1.17944	0.838519	0.406246	0.00128632	0.0159765	Atp6v1d
ENSMUSG00000109017	0.113591	0.0280025	0.65145	0.0012881	0.0159827	Gm38979
ENSMUSG00000021714	0.159906	0.0502306	0.716363	0.00129306	0.0160283	Cenpk
ENSMUSG00000038623	1.59416	1.16036	0.393602	0.00129517	0.0160385	Tm6sf1
ENSMUSG00000029201	0.564317	0.344363	0.547871	0.00129749	0.0160513	Ugdh
ENSMUSG00000042572	0.857669	0.588423	0.438258	0.00129912	0.0160556	Ube2q1
ENSMUSG00000052712	0.442593	0.25705	0.53345	0.00130204	0.0160757	BC004004
ENSMUSG00000067916	0.0548416	4.16e-17	0.579719	0.00130396	0.0160835	Zfp991
ENSMUSG00000028044	0.870728	0.44795	0.786581	0.00130635	0.016097	Cks1b
ENSMUSG00000023830	0.38921	0.205258	0.566556	0.00132503	0.016311	Igf2r
ENSMUSG00000021764	1.09396	0.745949	0.433592	0.00132808	0.0163326	Ndufs4
ENSMUSG00000050549	0.928615	0.616461	0.477478	0.00133086	0.0163505	5730508B09Rik
ENSMUSG00000087260	0.738043	0.482134	0.508992	0.00133957	0.0164414	Lamtor5
ENSMUSG00000018654	1.97441	1.46894	0.379164	0.00134128	0.0164461	Ikzf1
ENSMUSG00000004864	2.0301	1.49473	0.386732	0.00134436	0.0164678	Mapk13
ENSMUSG00000005873	2.56176	1.81328	0.466396	0.00135231	0.0165489	Reep5
ENSMUSG00000039456	0.90103	0.59867	0.472029	0.00136187	0.0166495	Morc3
ENSMUSG00000028140	0.195579	0.0809441	0.687587	0.00136335	0.0166513	Mrpl9
ENSMUSG00000036046	0.404532	0.641236	-0.534124	0.00137135	0.0167326	5031439G07Rik
ENSMUSG00000069792	21.5101	40.8255	-0.917773	0.00137708	0.0167861	Wfdc17
ENSMUSG00000029836	1.48083	0.915405	0.607102	0.00137876	0.0167901	Cbx3
ENSMUSG00000016409	0.389449	0.206934	0.597292	0.00138293	0.0168245	Nkap
ENSMUSG00000063019	0.17813	0.0655088	0.65689	0.00139153	0.0169127	Manbal
ENSMUSG00000036026	0.116545	0.0272847	0.627635	0.00139792	0.0169737	Tmem63b
ENSMUSG00000032497	1.05322	0.738253	0.432936	0.00140157	0.0170015	Lrrfip2
ENSMUSG00000026688	0.0554641	4.16e-17	0.558792	0.00141881	0.017194	Mgst3
ENSMUSG00000026966	0.882035	0.558229	0.528426	0.00142808	0.0172894	Ssna1
ENSMUSG00000032946	1.96283	1.44125	0.407603	0.00143512	0.0173503	Rasgrp2
ENSMUSG00000051403	0.149358	0.0495544	0.631416	0.00143588	0.0173503	Ppp1r37
ENSMUSG00000022838	0.0128412	0.0796856	-0.522748	0.00143745	0.0173523	Eaf2
ENSMUSG00000045503	1.24897	0.908742	0.404415	0.0014411	0.0173796	Sys1
ENSMUSG00000046032	0.239618	0.109567	0.632281	0.00144531	0.0173968	Snx12
ENSMUSG00000035372	0.240774	0.110932	0.588217	0.00144531	0.0173968	1810055G02Rik
ENSMUSG00000048327	0.386679	0.173916	0.737941	0.00144671	0.0173968	Ckap2l
ENSMUSG00000052752	0.420495	0.244658	0.533479	0.00145792	0.0175147	Traf7
ENSMUSG00000005823	0.407003	0.232627	0.559484	0.00146354	0.0175653	Gpr108
ENSMUSG00000020307	0.632826	0.411654	0.487359	0.00146697	0.0175896	Cdc34
ENSMUSG00000031068	0.311537	0.15066	0.639128	0.00147692	0.0176918	Glrx3
ENSMUSG00000021807	0.564722	0.33197	0.582192	0.00148758	0.0177875	2700060E02Rik
ENSMUSG00000097378	1.28399	0.84786	0.516715	0.00148776	0.0177875	B230208H11Rik
ENSMUSG00000027109	1.18005	0.839347	0.393996	0.0014925	0.0178271	Sp3
ENSMUSG00000027357	0.138965	0.0404471	0.674362	0.00149663	0.0178593	Crls1
ENSMUSG00000070034	0.972955	0.666092	0.438273	0.00150041	0.0178873	Sp110
ENSMUSG00000051811	0.122365	0.0265952	0.712706	0.00150184	0.0178873	Cox6b2
ENSMUSG00000047945	1.19885	0.790872	0.520523	0.00150383	0.0178939	Marcksl1
ENSMUSG00000041629	1.25764	0.929483	0.38067	0.00150954	0.0179447	Fam104a
ENSMUSG00000019710	0.620686	0.382173	0.55345	0.00151216	0.0179588	Mrpl24
ENSMUSG00000064147	0.989827	0.687329	0.475266	0.00151834	0.0180149	Rab44
ENSMUSG00000017830	0.217253	0.0965859	0.593606	0.00152115	0.0180311	Dhx58
ENSMUSG00000032380	0.0684522	0.00561047	0.611119	0.00152836	0.0180822	Dapk2
ENSMUSG00000032536	0.068067	0.00477001	0.625819	0.00152836	0.0180822	Trak1
ENSMUSG00000060373	1.4633	1.10906	0.381439	0.00153482	0.0181415	Hnrnpc
ENSMUSG00000034994	2.82256	2.07174	0.408526	0.00154155	0.0182038	Eef2
ENSMUSG00000030965	0.374461	0.205198	0.610979	0.00154609	0.0182401	Abraxas2
ENSMUSG00000066324	0.236225	0.105588	0.618107	0.00155434	0.0183059	Impad1
ENSMUSG00000041354	0.697524	0.467328	0.418515	0.00155467	0.0183059	Rgl2
ENSMUSG00000058833	0.419887	0.23568	0.532916	0.00155754	0.0183059	2810428I15Rik
ENSMUSG00000009112	0.213322	0.094086	0.658605	0.00155754	0.0183059	Bcl2l13
ENSMUSG00000032504	1.08057	0.755878	0.410596	0.00156174	0.0183379	Pdcd6ip
ENSMUSG00000040061	0.696743	0.439665	0.522293	0.00156792	0.0183931	Plcb2
ENSMUSG00000021102	0.275374	0.133017	0.653374	0.00157779	0.0184916	Glrx5
ENSMUSG00000040312	0.0971052	0.0207914	0.646817	0.00158233	0.0185072	Cchcr1
ENSMUSG00000026977	1.50489	2.02986	-0.401342	0.00158432	0.0185072	2020-03-07
ENSMUSG00000022313	0.22361	0.0977421	0.61023	0.00158495	0.0185072	Utp23
ENSMUSG00000027331	0.543271	0.265781	0.74308	0.00158506	0.0185072	Knstrn
ENSMUSG00000014402	0.412964	0.239229	0.521239	0.00158731	0.0185162	Tsg101
ENSMUSG00000019804	1.40485	1.02324	0.411308	0.00159881	0.0186193	Snx3
ENSMUSG00000033671	0.928914	0.637381	0.431413	0.00159914	0.0186193	Cep350
ENSMUSG00000031731	0.444673	0.267145	0.525454	0.00161732	0.0188084	Ap1g1
ENSMUSG00000016252	5.93357	4.52982	0.371626	0.00161839	0.0188084	Atp5e
ENSMUSG00000025190	0.32931	0.163957	0.655633	0.00162324	0.0188394	Got1
ENSMUSG00000058600	10.9442	8.22003	0.405141	0.00162408	0.0188394	Rpl30
ENSMUSG00000022636	0.141472	0.291317	-0.715029	0.00163319	0.0189274	Alcam
ENSMUSG00000026005	0.64169	0.402645	0.519558	0.00163673	0.0189472	Rpe
ENSMUSG00000067194	0.658671	0.408866	0.51222	0.00163797	0.0189472	Eif1ax
ENSMUSG00000028271	0.769691	0.518459	0.465853	0.00163946	0.0189472	Gtf2b
ENSMUSG00000015672	0.423289	0.242936	0.580309	0.00165157	0.0190531	Mrpl32
ENSMUSG00000062995	0.365695	0.182334	0.62963	0.00165267	0.0190531	Ica1
ENSMUSG00000032437	0.47147	0.274088	0.53444	0.0016532	0.0190531	Stt3b
ENSMUSG00000051510	1.61505	1.19842	0.387148	0.00165897	0.0190842	Mafg
ENSMUSG00000036752	2.6858	1.6267	0.678293	0.00166002	0.0190842	Tubb4b
ENSMUSG00000019794	0.372746	0.21198	0.597127	0.00166049	0.0190842	Katna1
ENSMUSG00000028409	0.457964	0.265428	0.559616	0.00166542	0.0191232	Smu1
ENSMUSG00000062997	7.17115	4.69892	0.594633	0.00167406	0.0192048	Rpl35
ENSMUSG00000032388	0.710711	0.473719	0.420047	0.00167781	0.0192185	Spg21
ENSMUSG00000024754	0.523242	0.313141	0.551471	0.00167834	0.0192185	Tmem2
ENSMUSG00000028330	0.339781	0.187509	0.578547	0.00169032	0.0193379	Ncbp1
ENSMUSG00000025171	0.293758	0.152428	0.58933	0.00169796	0.0193916	Ubtd1
ENSMUSG00000075706	3.35393	2.56499	0.361988	0.00169813	0.0193916	Gpx4
ENSMUSG00000089665	0.265698	0.108112	0.739471	0.00170361	0.0194266	Fcor
ENSMUSG00000060904	0.297045	0.151135	0.663131	0.00170542	0.0194266	Arl1
ENSMUSG00000031221	0.31756	0.167195	0.528097	0.00170586	0.0194266	Igbp1
ENSMUSG00000028060	0.493578	0.301497	0.514123	0.00170862	0.0194402	2810403A07Rik
ENSMUSG00000024401	0.181789	0.0663863	0.676741	0.00172607	0.0196208	Tnf
ENSMUSG00000041769	0.495912	0.303733	0.485501	0.00172764	0.0196208	Ppp2r2d
ENSMUSG00000002997	0.425295	0.241765	0.590852	0.00174082	0.0197525	Prkar2b
ENSMUSG00000023861	2.21047	1.72826	0.352828	0.0017481	0.0198025	Mpc1
ENSMUSG00000025724	0.584194	0.353608	0.558437	0.0017484	0.0198025	Sec11a
ENSMUSG00000055553	0.323302	0.172937	0.579709	0.0017508	0.0198117	Kxd1
ENSMUSG00000087370	0.375433	0.206077	0.572689	0.00175476	0.0198385	Tmem170b
ENSMUSG00000022551	0.648166	0.39736	0.526852	0.00177392	0.020037	Cyc1
ENSMUSG00000108360	0.0848833	0.0123953	0.615894	0.00178131	0.0201022	Gm36159
ENSMUSG00000068329	0.311097	0.150717	0.663849	0.00178933	0.0201744	Htra2
ENSMUSG00000024208	0.244287	0.110273	0.679212	0.00180646	0.0203427	Uqcc2
ENSMUSG00000076432	0.89089	0.57362	0.511888	0.00180751	0.0203427	Ywhaq
ENSMUSG00000033543	0.76893	0.510089	0.460781	0.00181827	0.0204453	Gtf2a2
ENSMUSG00000066979	1.26769	0.753438	0.644597	0.00185226	0.0208087	Bub3
ENSMUSG00000026425	0.334858	0.17661	0.597119	0.00186422	0.0209242	Srgap2
ENSMUSG00000043421	0.0855567	0.0104606	0.62212	0.00186917	0.020961	Hilpda
ENSMUSG00000032698	0.568926	0.349492	0.501341	0.00187351	0.0209731	Lmo2
ENSMUSG00000027360	7.60128	9.44559	-0.310322	0.00187362	0.0209731	Hdc
ENSMUSG00000037089	0.222635	0.0975331	0.623679	0.001881	0.0210244	Slc35b2
ENSMUSG00000052681	3.63496	3.05325	0.268662	0.00188157	0.0210244	Rap1b
ENSMUSG00000021496	0.877684	0.549843	0.549335	0.0018967	0.0211744	Pcbd2
ENSMUSG00000089942	0.796327	1.15581	-0.496447	0.00190004	0.0211877	Pira2
ENSMUSG00000071650	0.348574	0.18587	0.583583	0.00190129	0.0211877	Ganab
ENSMUSG00000032555	0.631167	0.355896	0.628444	0.00191366	0.0213005	Topbp1
ENSMUSG00000030704	1.87259	1.44528	0.33414	0.00191482	0.0213005	Rab6a
ENSMUSG00000032193	0.193236	0.0694152	0.680603	0.00195175	0.021692	Ldlr
ENSMUSG00000023089	0.648038	0.388222	0.571599	0.00195493	0.0217079	Ndufa5
ENSMUSG00000040659	1.6503	1.21702	0.40918	0.00197358	0.0218955	Efhd2
ENSMUSG00000024681	1.13305	0.532163	0.909078	0.00199961	0.0221646	Ms4a3
ENSMUSG00000037361	1.31322	0.945292	0.421775	0.00200243	0.0221762	Sf3b6
ENSMUSG00000087187	0.162529	0.0570517	0.637809	0.00200551	0.0221905	Gm13431
ENSMUSG00000039515	0.469219	0.272373	0.572126	0.00200924	0.0222121	Ptpa
ENSMUSG00000032487	0.170373	0.404336	-0.903711	0.00205636	0.0227096	Ptgs2
ENSMUSG00000016308	0.878067	0.607811	0.465346	0.00205789	0.0227096	Ube2a
ENSMUSG00000018340	0.158234	0.337617	-0.739128	0.00206082	0.0227218	Anxa6
ENSMUSG00000064289	0.653757	0.424325	0.502657	0.00206419	0.0227389	Tank
ENSMUSG00000021457	2.25676	2.83355	-0.305619	0.00207328	0.0228189	Syk
ENSMUSG00000027170	0.782761	0.490843	0.541298	0.00208187	0.0228924	Eif3m
ENSMUSG00000029998	0.225746	0.0897543	0.713018	0.00208363	0.0228924	Pcyox1
ENSMUSG00000025786	1.28571	0.934046	0.380737	0.00210082	0.0230609	Zdhhc3
ENSMUSG00000028070	0.297328	0.154391	0.566331	0.00210767	0.0231158	Naxe
ENSMUSG00000008683	12.6745	8.77591	0.521919	0.00211344	0.0231587	Rps15a
ENSMUSG00000010607	0.359195	0.206314	0.562573	0.00211871	0.023196	Pigyl
ENSMUSG00000030534	0.127032	0.0357846	0.684481	0.00213631	0.0233682	Vps33b
ENSMUSG00000039813	0.362313	0.199691	0.542191	0.0021415	0.0234045	Tbc1d2
ENSMUSG00000041695	0.107114	0.221952	-0.610549	0.00215568	0.0235388	Kcnj2
ENSMUSG00000028788	1.59824	1.15997	0.40031	0.0021663	0.023634	Ptp4a2
ENSMUSG00000035539	0.192432	0.34743	-0.589769	0.00217346	0.0236915	Ccdc180
ENSMUSG00000071533	0.681979	0.449479	0.500506	0.00218266	0.023771	Pcnp
ENSMUSG00000033174	0.366683	0.185661	0.675657	0.00220102	0.02395	Mgll
ENSMUSG00000020778	0.320183	0.169854	0.60303	0.00220336	0.0239546	Ten1
ENSMUSG00000000876	0.301503	0.162649	0.599722	0.00221607	0.0240718	Pxmp4
ENSMUSG00000022867	0.907679	0.637033	0.415115	0.00223306	0.0242352	Usp25
ENSMUSG00000001794	2.70258	2.04196	0.354328	0.00224124	0.0242929	Capns1
ENSMUSG00000022216	1.82314	1.35092	0.37626	0.00224227	0.0242929	Psme1
ENSMUSG00000037896	0.60437	0.388113	0.515219	0.00228282	0.0247108	Rcor1
ENSMUSG00000039168	0.903237	0.62395	0.436989	0.00228723	0.024737	Dap
ENSMUSG00000044080	0.557981	0.304988	0.639813	0.00229905	0.0248262	S100a1
ENSMUSG00000026027	0.287529	0.146443	0.52938	0.00229946	0.0248262	Stradb
ENSMUSG00000074749	0.123677	0.0400406	0.632145	0.00232419	0.0250715	Kiz
ENSMUSG00000060739	1.17581	0.799567	0.468284	0.00234503	0.0252541	Nsa2
ENSMUSG00000052419	0.295182	0.157551	0.609767	0.00234592	0.0252541	2610001J05Rik
ENSMUSG00000042608	0.556879	0.815139	-0.467753	0.00234857	0.0252541	Stk40
ENSMUSG00000024516	2.94301	2.16373	0.403041	0.00234922	0.0252541	Sec11c
ENSMUSG00000097779	0.201668	0.385878	-0.672158	0.00235814	0.0253064	4833407H14Rik
ENSMUSG00000038648	0.118004	0.032359	0.611721	0.00235814	0.0253064	Creb3l2
ENSMUSG00000024400	0.313035	0.157563	0.643408	0.00236477	0.0253557	Wdr33
ENSMUSG00000032249	3.5457	2.88738	0.286323	0.00237939	0.0254905	Anp32a
ENSMUSG00000034709	0.286907	0.143305	0.659091	0.00239106	0.0255936	Ppp1r21
ENSMUSG00000030629	0.760852	0.524192	0.453329	0.00240113	0.0256587	Zfand6
ENSMUSG00000021665	0.89106	0.575646	0.491077	0.00240126	0.0256587	Hexb
ENSMUSG00000040596	4.16e-17	0.0305654	-0.336548	0.00240621	0.0256896	Pogk
ENSMUSG00000049751	3.16274	2.0719	0.57388	0.00241025	0.0257107	Rpl36al
ENSMUSG00000023087	0.317004	0.165923	0.563129	0.00241565	0.0257233	Noct
ENSMUSG00000015165	0.729074	0.483298	0.439571	0.0024167	0.0257233	Hnrnpl
ENSMUSG00000052837	8.86287	11.9322	-0.425875	0.00241762	0.0257233	Junb
ENSMUSG00000078193	0.134845	0.0413035	0.658452	0.00242129	0.0257386	Gm2000
ENSMUSG00000037366	0.165018	0.0543936	0.709699	0.00242319	0.0257386	Pafah2
ENSMUSG00000038546	0.755865	0.494607	0.490572	0.00242753	0.0257628	Ranbp9
ENSMUSG00000020235	0.391575	0.208266	0.63061	0.0024335	0.0258042	Fzr1
ENSMUSG00000048076	2.68132	2.15888	0.299914	0.00243763	0.0258164	Arf1
ENSMUSG00000038893	0.341262	0.188594	0.492434	0.00243935	0.0258164	Fam117a
ENSMUSG00000026878	1.88201	1.46644	0.327954	0.00244086	0.0258164	Rab14
ENSMUSG00000040054	0.870743	0.605906	0.445734	0.00244307	0.0258178	Baz2a
ENSMUSG00000015937	2.27991	1.69814	0.376315	0.00244786	0.0258466	H2afy
ENSMUSG00000001403	3.7451	1.85233	0.995373	0.00245285	0.0258616	Ube2c
ENSMUSG00000032383	2.18034	1.61273	0.384704	0.00245343	0.0258616	Ppib
ENSMUSG00000031871	0.00173915	0.0481599	-0.433179	0.00245567	0.0258634	Cdh5
ENSMUSG00000029722	0.180913	0.0734819	0.686234	0.00246502	0.0259399	Agfg2
ENSMUSG00000046010	0.287006	0.15165	0.569338	0.00247183	0.0259896	Zfp830
ENSMUSG00000034024	0.802371	0.515593	0.505993	0.00247413	0.0259919	Cct2
ENSMUSG00000035674	2.81477	2.2122	0.323076	0.00248596	0.0260942	Ndufa3
ENSMUSG00000028497	1.80779	1.358	0.387485	0.00248947	0.0261091	Hacd4
ENSMUSG00000024966	0.287953	0.139341	0.66575	0.00249455	0.0261321	Stip1
ENSMUSG00000031985	0.207874	0.0870499	0.645576	0.00249586	0.0261321	Gnpat
ENSMUSG00000002833	0.241823	0.120122	0.578646	0.00251307	0.0262604	Hdgfl2
ENSMUSG00000023960	0.0794858	0.0099779	0.608	0.00251602	0.0262604	Enpp5
ENSMUSG00000071662	0.583347	0.36571	0.484849	0.00251628	0.0262604	Polr2g
ENSMUSG00000033124	0.533301	0.336275	0.446175	0.00251858	0.0262604	Atg9a
ENSMUSG00000020440	3.30131	2.6969	0.277548	0.00251864	0.0262604	Arf5
ENSMUSG00000018362	0.670824	0.322031	0.804526	0.00253007	0.0263521	Kpna2
ENSMUSG00000018770	1.30412	0.876557	0.491323	0.00253167	0.0263521	Atp5g3
ENSMUSG00000092341	118.811	140.587	-0.242492	0.00253379	0.0263522	Malat1
ENSMUSG00000028152	0.34164	0.191195	0.640663	0.0025505	0.026504	Tspan5
ENSMUSG00000037643	0.0915708	0.0206662	0.572048	0.00256136	0.0265726	Prkci
ENSMUSG00000021176	0.0884597	0.0199081	0.635917	0.00256136	0.0265726	Efcab11
ENSMUSG00000031660	0.723417	0.483266	0.452761	0.00259156	0.0268635	Brd7
ENSMUSG00000049076	0.999687	0.703282	0.387153	0.00261271	0.0270464	Acap2
ENSMUSG00000028333	4.01615	2.50412	0.6607	0.00261354	0.0270464	Anp32b
ENSMUSG00000042724	0.389365	0.218242	0.566859	0.0026329	0.0272078	Map3k9
ENSMUSG00000038379	0.144665	0.0447623	0.687184	0.00263351	0.0272078	Ttk
ENSMUSG00000021998	13.2437	15.0258	-0.175251	0.00264363	0.0272764	Lcp1
ENSMUSG00000071866	14.4137	9.11341	0.656967	0.00264521	0.0272764	Ppia
ENSMUSG00000029125	0.233504	0.11043	0.579888	0.00264671	0.0272764	Stx18
ENSMUSG00000048824	0.148872	0.0446559	0.690813	0.00265966	0.0273873	Gm568
ENSMUSG00000036835	1.72495	1.35133	0.347922	0.00266515	0.0274211	Psenen
ENSMUSG00000027947	0.691081	1.00036	-0.473138	0.00266747	0.0274224	Il6ra
ENSMUSG00000035085	0.98594	0.595669	0.598676	0.00267448	0.0274718	1700020L24Rik
ENSMUSG00000026667	0.29121	0.157255	0.539936	0.00268331	0.0275398	Uhmk1
ENSMUSG00000038696	0.400931	0.234801	0.53536	0.00268744	0.0275595	Mapkap1
ENSMUSG00000025508	13.6023	9.94703	0.444887	0.00270668	0.0277194	Rplp2
ENSMUSG00000025026	1.41814	1.0585	0.377583	0.00270748	0.0277194	Add3
ENSMUSG00000001482	0.201688	0.09027	0.584133	0.00272524	0.0278784	Def8
ENSMUSG00000034708	0.861131	1.19234	-0.401805	0.00273801	0.0279861	Grn
ENSMUSG00000037204	0.877574	0.614403	0.409356	0.00274158	0.0279922	Atg101
ENSMUSG00000062683	1.95656	1.33299	0.490391	0.00274311	0.0279922	Atp5g2
ENSMUSG00000027496	0.435222	0.206646	0.718422	0.00274681	0.0280071	Aurka
ENSMUSG00000021028	0.0774192	0.0110203	0.611029	0.00275305	0.0280478	Mbip
ENSMUSG00000022673	0.244395	0.0946047	0.73649	0.0027602	0.0280977	Mcm4
ENSMUSG00000045328	0.961807	0.507688	0.771162	0.00276458	0.0281193	Cenpe
ENSMUSG00000031533	0.101087	0.0266575	0.622837	0.00277458	0.028198	Mrps31
ENSMUSG00000024277	0.403474	0.236469	0.550831	0.00278289	0.0282595	Mapre2
ENSMUSG00000041028	0.574249	0.369445	0.481185	0.00279888	0.0283987	Ghitm
ENSMUSG00000049299	0.552818	0.350735	0.49846	0.0028047	0.0284347	Trappc1
ENSMUSG00000029401	0.519355	0.310663	0.539975	0.00280742	0.028439	Rilpl2
ENSMUSG00000072235	0.94622	0.646153	0.490844	0.0028133	0.0284755	Tuba1a
ENSMUSG00000027883	0.12495	0.0355071	0.632499	0.00282171	0.0285375	Gpsm2
ENSMUSG00000029254	1.2181	0.85715	0.454854	0.00283704	0.0286693	Stap1
ENSMUSG00000038025	0.302377	0.163561	0.505826	0.00284578	0.0286938	Phf2
ENSMUSG00000028837	0.954238	0.646932	0.479586	0.00284578	0.0286938	Psmb2
ENSMUSG00000025868	1.00912	0.736492	0.392939	0.00284637	0.0286938	Higd2a
ENSMUSG00000039449	0.53951	0.343922	0.533185	0.00286949	0.0288955	Prpf18
ENSMUSG00000102752	0.201399	0.0899324	0.597334	0.00287102	0.0288955	Gm7694
ENSMUSG00000060992	0.623532	0.407734	0.476693	0.00289797	0.0291239	Copz1
ENSMUSG00000044701	0.115573	0.0329081	0.589355	0.00289838	0.0291239	Il27
ENSMUSG00000025584	0.268443	0.130569	0.576298	0.00290771	0.0291821	Pde8a
ENSMUSG00000028678	0.280761	0.127063	0.659282	0.00290885	0.0291821	Kif2c
ENSMUSG00000034892	28.2801	21.0929	0.419262	0.00292472	0.0293177	Rps29
ENSMUSG00000070697	0.518867	0.314494	0.517138	0.00293699	0.0294171	Utp3
ENSMUSG00000040857	0.0224747	0.08081	-0.480992	0.00296053	0.0296044	Erf
ENSMUSG00000045962	2.38169	1.81263	0.366042	0.00296172	0.0296044	Wnk1
ENSMUSG00000036644	0.261978	0.128275	0.545961	0.00296382	0.0296044	Tbc1d9b
ENSMUSG00000036257	0.596341	0.392717	0.457124	0.00296518	0.0296044	Pnpla8
ENSMUSG00000031838	0.3514	0.152853	0.759126	0.00297768	0.0297053	Ifi30
ENSMUSG00000021716	0.324804	0.174466	0.569615	0.00298459	0.0297505	Srek1ip1
ENSMUSG00000020903	0.368752	0.21334	0.60339	0.00298918	0.0297724	Stx8
ENSMUSG00000024308	1.32584	0.991177	0.330853	0.00300127	0.02984	Tapbp
ENSMUSG00000078578	4.72313	4.03599	0.194077	0.00300157	0.02984	Ube2d3
ENSMUSG00000029053	0.00407258	0.0437381	-0.471538	0.00300315	0.02984	Prkcz
ENSMUSG00000021306	0.0552922	0.143428	-0.613377	0.00302131	0.0299966	Gpr137b
ENSMUSG00000054582	0.328045	0.1708	0.554761	0.00302495	0.0300088	Pabpc1l
ENSMUSG00000001999	0.132517	0.0450954	0.669044	0.00307328	0.0304641	Blvra
ENSMUSG00000072872	0.663242	0.433962	0.497502	0.00311678	0.0308654	Rybp
ENSMUSG00000031007	0.800511	0.513893	0.523967	0.00311872	0.0308654	Atp6ap2
ENSMUSG00000094083	0.296557	0.150461	0.585309	0.00312271	0.0308774	Gm1604a
ENSMUSG00000053477	0.220103	0.460111	-0.762657	0.00312488	0.0308774	Tcf4
ENSMUSG00000066151	0.556297	0.367782	0.491867	0.00313044	0.0308921	Fkbp15
ENSMUSG00000073423	0.255552	0.133256	0.547503	0.00313132	0.0308921	Zfp414
ENSMUSG00000045502	0.129833	0.271874	-0.690468	0.00314708	0.031023	Hcar2
ENSMUSG00000018848	0.256036	0.1249	0.591463	0.00315604	0.031086	Rars
ENSMUSG00000017716	2.20147	1.18002	0.859509	0.00315845	0.031086	Birc5
ENSMUSG00000030917	0.13687	0.0431201	0.634942	0.00316708	0.0311463	Tmem159
ENSMUSG00000036550	0.600648	0.387947	0.46769	0.00318566	0.0313043	Cnot1
ENSMUSG00000004364	1.23361	0.909978	0.36732	0.00320046	0.031425	Cul3
ENSMUSG00000074802	0.193069	0.0660665	0.719488	0.00324098	0.0317899	Gas2l3
ENSMUSG00000020720	0.469883	0.284586	0.516196	0.00324272	0.0317899	Psmd12
ENSMUSG00000021773	0.293599	0.158469	0.582247	0.00324766	0.0318133	Comtd1
ENSMUSG00000096941	0.0453219	0.128376	-0.572232	0.00326539	0.0319619	Gm26720
ENSMUSG00000017664	0.426148	0.254229	0.499241	0.00326877	0.0319699	Slc35c2
ENSMUSG00000026849	0.72228	0.489562	0.433828	0.00328445	0.032098	Tor1a
ENSMUSG00000095028	0.649809	1.04401	-0.628408	0.00328996	0.0321267	Sirpb1b
ENSMUSG00000005087	4.32096	5.07709	-0.215294	0.00331563	0.032352	Cd44
ENSMUSG00000025959	1.76218	1.3374	0.365977	0.00332891	0.0324562	Klf7
ENSMUSG00000031805	0.183307	0.0719011	0.700142	0.0033398	0.032537	Jak3
ENSMUSG00000034189	0.319448	0.182143	0.538842	0.00335778	0.0326866	Hsdl1
ENSMUSG00000026003	0.914126	0.610969	0.482889	0.00336154	0.0326976	Acadl
ENSMUSG00000024180	0.356096	0.199504	0.529895	0.00337103	0.0327131	Tmem8
ENSMUSG00000066150	0.25166	0.126171	0.598331	0.00337246	0.0327131	Slc31a1
ENSMUSG00000020612	1.6204	1.26428	0.304571	0.00337274	0.0327131	Prkar1a
ENSMUSG00000022488	1.09198	0.815175	0.382379	0.00337362	0.0327131	Nckap1l
ENSMUSG00000008429	0.355259	0.208295	0.513391	0.00339484	0.0328932	Herpud2
ENSMUSG00000005615	0.441185	0.258142	0.560146	0.0034022	0.032939	Pcyt1a
ENSMUSG00000029430	2.50055	1.57144	0.626106	0.0034299	0.0331814	Ran
ENSMUSG00000038717	4.85261	4.10331	0.233305	0.00343466	0.0332018	Atp5l
ENSMUSG00000019370	3.22561	2.47747	0.368996	0.00344864	0.033311	Calm3
ENSMUSG00000024583	0.710878	0.462856	0.473763	0.003454	0.033337	Txnl1
ENSMUSG00000027649	0.260767	0.133816	0.550689	0.0034944	0.0337009	Ctnnbl1
ENSMUSG00000031820	0.336096	0.186633	0.537098	0.00350359	0.0337633	Babam1
ENSMUSG00000006392	0.827955	0.561983	0.428065	0.00351034	0.0338023	Med8
ENSMUSG00000022463	0.389302	0.222067	0.5671	0.00351429	0.0338142	Srebf2
ENSMUSG00000025503	10.2329	9.12469	0.176266	0.00351788	0.0338227	Taldo1
ENSMUSG00000044600	0.427236	0.267404	0.505704	0.00352398	0.0338552	Smim7
ENSMUSG00000044103	1.53142	2.13815	-0.473781	0.00352909	0.0338782	Il1f9
ENSMUSG00000009549	1.53562	1.18977	0.331093	0.00354633	0.0340175	Srp14
ENSMUSG00000016552	0.0766954	0.0114386	0.582484	0.0035569	0.0340927	Foxred2
ENSMUSG00000024975	0.351763	0.602538	-0.631004	0.00358243	0.034311	Pdcd4
ENSMUSG00000044786	3.9128	5.00656	-0.350098	0.00359259	0.0343642	Zfp36
ENSMUSG00000032199	0.359033	0.201799	0.546928	0.00359349	0.0343642	Polr2m
ENSMUSG00000035150	0.24348	0.124033	0.573726	0.00360151	0.0344144	Eif2s3x
ENSMUSG00000045996	0.776043	0.526887	0.43745	0.00361248	0.0344928	Polr2k
ENSMUSG00000021870	0.533888	0.338612	0.491944	0.00362083	0.0345461	Slmap
ENSMUSG00000029373	0.0629536	4.16e-17	0.626401	0.00362619	0.0345708	Pf4
ENSMUSG00000029131	1.21528	0.920629	0.34771	0.00363275	0.0346069	Dnajb6
ENSMUSG00000020493	0.223906	0.0887021	0.67114	0.00366318	0.0348701	Prr11
ENSMUSG00000036309	0.360874	0.2071	0.58153	0.00366666	0.0348767	Skp1a
ENSMUSG00000037373	0.914285	0.637426	0.437555	0.0036827	0.0350025	Ctbp1
ENSMUSG00000079641	13.7609	9.87526	0.472455	0.00369088	0.0350536	Rpl39
ENSMUSG00000089872	0.142489	0.0503265	0.5997	0.00370059	0.035119	Rps6kc1
ENSMUSG00000018583	0.631536	0.378537	0.56692	0.00370581	0.0351418	G3bp1
ENSMUSG00000064363	10.3547	7.74854	0.408011	0.00370869	0.0351424	mt-Nd4
ENSMUSG00000020439	0.12644	0.0369913	0.67229	0.00375984	0.0355718	Smtn
ENSMUSG00000067615	0.0735641	0.00643143	0.592075	0.00376275	0.0355718	Krt81
ENSMUSG00000039542	0.688711	0.39839	0.622172	0.00376529	0.0355718	Ncam1
ENSMUSG00000043091	1.51074	0.968135	0.567775	0.00376602	0.0355718	Tuba1c
ENSMUSG00000028618	1.69537	1.34214	0.320822	0.00376827	0.0355718	Tmem59
ENSMUSG00000032216	0.701	0.433527	0.526744	0.00378516	0.0357042	Nedd4
ENSMUSG00000031585	0.309223	0.175601	0.497049	0.00379805	0.0357987	Gtf2e2
ENSMUSG00000002741	0.438527	0.274074	0.459765	0.00380491	0.035822	Ykt6
ENSMUSG00000038633	2.28015	1.71853	0.358602	0.00380626	0.035822	Degs1
ENSMUSG00000033228	1.12265	0.766541	0.45401	0.00382232	0.0359459	Scaf11
ENSMUSG00000024410	0.152152	0.276868	-0.518276	0.00385282	0.0362055	3110002H16Rik
ENSMUSG00000098178	77.9721	89.1881	-0.191687	0.00385578	0.036206	Gm42418
ENSMUSG00000030137	0.160117	0.058667	0.641688	0.00387785	0.0363599	Tuba8
ENSMUSG00000002395	1.33492	1.01754	0.371195	0.003878	0.0363599	Use1
ENSMUSG00000030814	0.496319	0.313141	0.474649	0.00388655	0.0364126	Bcl7c
ENSMUSG00000017843	0.76388	0.529715	0.408321	0.00389002	0.0364178	Ppp2r5c
ENSMUSG00000041187	0.440286	0.274414	0.489419	0.00389849	0.0364698	Prkd2
ENSMUSG00000013822	0.529675	0.320575	0.539435	0.00391081	0.0365576	Elof1
ENSMUSG00000041133	1.72707	1.16032	0.511302	0.00392317	0.0366187	Smc1a
ENSMUSG00000048249	0.42987	0.647643	-0.499503	0.00392494	0.0366187	Crebrf
ENSMUSG00000093904	0.855829	0.5651	0.498139	0.00392682	0.0366187	Tomm20
ENSMUSG00000058558	5.55196	3.82801	0.51702	0.00392909	0.0366187	Rpl5
ENSMUSG00000024797	0.167339	0.0680639	0.639318	0.00393336	0.0366311	Vps51
ENSMUSG00000024758	2.06066	1.63019	0.292057	0.00395195	0.0367767	Rtn3
ENSMUSG00000079523	8.62829	5.8122	0.55908	0.00396501	0.0368708	Tmsb10
ENSMUSG00000028517	0.00214676	0.0368015	-0.363761	0.00397124	0.0368715	Plpp3
ENSMUSG00000034343	0.524223	0.327599	0.498322	0.00397382	0.0368715	Ube2f
ENSMUSG00000037544	0.518651	0.274607	0.66321	0.00397748	0.0368715	Dlgap5
ENSMUSG00000000817	0.00351778	0.0462613	-0.427288	0.00397806	0.0368715	Fasl
ENSMUSG00000042404	0.319989	0.1803	0.514001	0.00397987	0.0368715	Dennd4b
ENSMUSG00000008668	10.871	7.36396	0.553688	0.00398545	0.0368813	Rps18
ENSMUSG00000047735	2.32756	1.79544	0.34065	0.00398747	0.0368813	Samd9l
ENSMUSG00000026766	0.449501	0.278169	0.511748	0.00399238	0.0368813	Mmadhc
ENSMUSG00000019731	0.529671	0.333287	0.477078	0.00399276	0.0368813	Slc35e1
ENSMUSG00000027078	0.341997	0.183626	0.56373	0.00400764	0.0369913	Ube2l6
ENSMUSG00000026177	0.239566	0.414772	-0.599993	0.00401368	0.0370196	Slc11a1
ENSMUSG00000020225	0.960627	0.699009	0.386291	0.00403447	0.0371495	Tmbim4
ENSMUSG00000050732	3.37836	2.81005	0.260099	0.00403514	0.0371495	Vamp8
ENSMUSG00000029171	0.364629	0.213817	0.525177	0.0040367	0.0371495	Pgm1
ENSMUSG00000058443	0.0858509	0.0214424	0.53196	0.00404695	0.0371866	Rpl10-ps3
ENSMUSG00000017210	0.0872551	0.0167945	0.597583	0.00404695	0.0371866	Med24
ENSMUSG00000024300	2.85849	2.35809	0.277331	0.00404967	0.0371866	Myo1f
ENSMUSG00000035139	0.150648	0.273892	-0.606024	0.00408828	0.0374919	Secisbp2
ENSMUSG00000071068	1.51427	1.13134	0.369281	0.00408893	0.0374919	Treml2
ENSMUSG00000014470	0.655371	0.429428	0.453853	0.0041009	0.037574	Rnf166
ENSMUSG00000002010	0.409991	0.24221	0.53342	0.00414391	0.0379231	Idh3g
ENSMUSG00000020323	0.412606	0.20882	0.666105	0.0041455	0.0379231	Prss57
ENSMUSG00000027952	0.243647	0.12536	0.551766	0.00414812	0.0379231	Pmvk
ENSMUSG00000015748	0.117576	0.0368504	0.587885	0.00416788	0.0380758	Prpf3
ENSMUSG00000031701	0.743834	0.518422	0.45393	0.0041947	0.0382928	Dnaja2
ENSMUSG00000047417	0.507227	0.323807	0.446677	0.00420225	0.0383336	Rexo1
ENSMUSG00000038564	0.0450475	4.16e-17	0.514523	0.00421579	0.038429	Ift172
ENSMUSG00000040732	0.352914	0.193749	0.520902	0.00422798	0.0385043	Erg
ENSMUSG00000031767	0.203439	0.0943936	0.575619	0.00423023	0.0385043	Nudt7
ENSMUSG00000020841	1.77243	2.27582	-0.316234	0.00423854	0.0385518	Cpd
ENSMUSG00000057440	0.289747	0.153119	0.496654	0.00427716	0.0388748	Mpp7
ENSMUSG00000026979	0.564706	0.375203	0.476076	0.00428592	0.038926	Psd4
ENSMUSG00000020594	1.30047	0.978905	0.378463	0.0042947	0.0389663	Pum2
ENSMUSG00000029311	0.830938	0.593661	0.377383	0.0042966	0.0389663	Hsd17b11
ENSMUSG00000042349	0.253263	0.11983	0.651333	0.00430943	0.0390542	Ikbke
ENSMUSG00000025369	0.442671	0.273961	0.44395	0.00433539	0.039261	Smarcc2
ENSMUSG00000012429	0.311029	0.1712	0.559907	0.00434506	0.03932	Mplkip
ENSMUSG00000025572	0.484182	0.305822	0.477323	0.00436295	0.0394532	Tmc6
ENSMUSG00000058093	0.15624	0.0600525	0.620556	0.00437889	0.0395586	Zfp729b
ENSMUSG00000002345	0.46374	0.286804	0.504847	0.00438166	0.0395586	Borcs8
ENSMUSG00000026399	0.371907	0.184028	0.706644	0.00438412	0.0395586	Cd55
ENSMUSG00000079334	0.0601502	0.00532031	0.535337	0.00439076	0.0395899	Nat6
ENSMUSG00000037012	0.603297	0.410267	0.456471	0.00439773	0.0396241	Hk1
ENSMUSG00000028890	0.367128	0.216255	0.555089	0.00441382	0.0397403	Mtf1
ENSMUSG00000022674	0.135786	0.0509327	0.599898	0.00442668	0.0398273	Ube2v2
ENSMUSG00000021696	0.22871	0.100178	0.631962	0.00444847	0.0399946	Elovl7
ENSMUSG00000030850	0.405017	0.244185	0.517922	0.00445695	0.0400335	Ate1
ENSMUSG00000027122	0.177824	0.0738568	0.63372	0.00445923	0.0400335	Arl14ep
ENSMUSG00000041538	0.227857	0.0830744	0.741775	0.00447442	0.0401218	H2-Ob
ENSMUSG00000029729	0.0744128	0.0117234	0.582669	0.00447549	0.0401218	Zkscan1
ENSMUSG00000037235	0.361459	0.208448	0.557792	0.00449446	0.0402629	Mxd4
ENSMUSG00000059820	0.184634	0.0800993	0.591618	0.00452898	0.040543	AU019823
ENSMUSG00000079435	5.08639	3.41139	0.555695	0.00458453	0.0410108	Rpl36a
ENSMUSG00000072772	0.578674	0.38338	0.428867	0.0045916	0.0410446	Grcc10
ENSMUSG00000026155	0.982756	0.703441	0.407942	0.00460192	0.0410811	Smap1
ENSMUSG00000027933	0.219439	0.103101	0.550531	0.00460522	0.0410811	Ints3
ENSMUSG00000036986	0.197789	0.081779	0.64363	0.00460556	0.0410811	Pml
ENSMUSG00000015994	0.263301	0.139816	0.503949	0.00463283	0.0412907	Fnta
ENSMUSG00000024099	0.937778	0.65228	0.426026	0.00463569	0.0412907	Ndufv2
ENSMUSG00000033014	0.462891	0.292819	0.488885	0.00465247	0.0413741	Trim33
ENSMUSG00000028309	0.619607	0.411204	0.436252	0.00465503	0.0413741	Rnf20
ENSMUSG00000058624	8.78148	10.257	-0.220379	0.00465725	0.0413741	Gda
ENSMUSG00000029364	0.324923	0.185603	0.503227	0.00465832	0.0413741	Wsb2
ENSMUSG00000030417	0.84661	0.571101	0.453152	0.00468538	0.0415849	Pdcd5
ENSMUSG00000002957	1.06087	0.719283	0.450437	0.00469293	0.0416223	Ap2a2
ENSMUSG00000032399	3.43831	2.45158	0.456207	0.0047445	0.0420497	Rpl4
ENSMUSG00000027858	0.220602	0.102438	0.617078	0.00474889	0.0420587	Tspan2
ENSMUSG00000036873	0.251377	0.13033	0.573005	0.00475241	0.04206	2410004B18Rik
ENSMUSG00000026683	0.356496	0.18005	0.634765	0.00476018	0.0420989	Nuf2
ENSMUSG00000021537	0.529594	0.330528	0.507112	0.00476735	0.042105	Cetn3
ENSMUSG00000002058	1.8974	1.4935	0.366907	0.00476762	0.042105	Unc119
ENSMUSG00000033083	0.14448	0.0223359	0.817934	0.0047932	0.042301	Tbc1d4
ENSMUSG00000026981	0.394231	0.632928	-0.572364	0.00480603	0.0423694	Il1rn
ENSMUSG00000059923	2.71131	2.26413	0.236936	0.00480776	0.0423694	Grb2
ENSMUSG00000022283	4.00886	3.22674	0.28452	0.00482567	0.0424686	Pabpc1
ENSMUSG00000025758	0.446559	0.234547	0.640522	0.00482582	0.0424686	Plk4
ENSMUSG00000061778	0.288097	0.153986	0.55528	0.00487601	0.04288	Mospd2
ENSMUSG00000003131	0.317748	0.18314	0.507155	0.0048967	0.0430316	Pafah1b2
ENSMUSG00000028656	4.52387	3.86116	0.219502	0.00492181	0.0432218	Cap1
ENSMUSG00000027199	0.532669	0.305951	0.573602	0.00493051	0.0432499	Gatm
ENSMUSG00000043987	0.320225	0.174081	0.534713	0.00493194	0.0432499	Cep164
ENSMUSG00000037313	0.707344	0.394548	0.657602	0.00493888	0.043271	Tacc3
ENSMUSG00000003662	0.172607	0.074035	0.572898	0.00494129	0.043271	Ciao1
ENSMUSG00000037754	0.110091	0.219839	-0.581405	0.00498192	0.0435962	Ppp1r16b
ENSMUSG00000070283	0.377084	0.217877	0.521905	0.00498999	0.0436362	Ndufaf3
ENSMUSG00000025144	0.824167	0.536282	0.489406	0.00499373	0.0436383	Cenpx
ENSMUSG00000029860	4.72127	5.54943	-0.215471	0.00501093	0.0437579	Zyx
ENSMUSG00000024293	0.308723	0.171299	0.529653	0.00503559	0.0439425	Esco1
ENSMUSG00000021635	0.336691	0.188792	0.555944	0.00505131	0.0440488	Rad17
ENSMUSG00000025393	2.57894	1.93359	0.381745	0.00505803	0.0440766	Atp5b
ENSMUSG00000027284	0.115719	0.0368754	0.599242	0.00507337	0.0441486	Cdan1
ENSMUSG00000029554	0.116199	0.0366469	0.656705	0.00507337	0.0441486	Mad1l1
ENSMUSG00000028964	0.997567	0.686687	0.445935	0.00509005	0.0442629	Park7
ENSMUSG00000020787	0.114431	0.0397	0.586709	0.00513637	0.0446067	P2rx1
ENSMUSG00000029462	0.815269	0.592528	0.383029	0.00513675	0.0446067	Vps29
ENSMUSG00000021596	0.843652	0.597216	0.403216	0.0051552	0.0447358	Mctp1
ENSMUSG00000030035	0.273477	0.144303	0.561278	0.00517012	0.0447948	Wbp1
ENSMUSG00000057531	0.435916	0.271774	0.49534	0.00517045	0.0447948	Dtnbp1
ENSMUSG00000022568	0.256746	0.138885	0.495981	0.00517278	0.0447948	Scrib
ENSMUSG00000030521	0.267229	0.133026	0.607695	0.0051878	0.0448937	Mphosph10
ENSMUSG00000023175	0.988508	0.711415	0.418678	0.00521795	0.0451233	Bsg
ENSMUSG00000036109	0.298552	0.158911	0.545755	0.00524009	0.0452833	Mbnl3
ENSMUSG00000033031	0.278102	0.131557	0.627406	0.00524496	0.0452941	C330027C09Rik
ENSMUSG00000001833	1.71194	1.27974	0.360727	0.00525505	0.0453498	Sept7
ENSMUSG00000015605	0.273892	0.152152	0.523122	0.00526101	0.0453698	Srf
ENSMUSG00000036073	0.104124	0.0292327	0.646809	0.00527059	0.045421	Galt
ENSMUSG00000024013	0.125416	0.0377622	0.646878	0.00529288	0.0455816	Fgd2
ENSMUSG00000046185	0.106499	0.0307862	0.585825	0.00530504	0.0456549	Zfp84
ENSMUSG00000048442	0.228502	0.109282	0.568203	0.00531147	0.0456787	Smim5
ENSMUSG00000093674	21.398	16.9619	0.33067	0.00531822	0.0457052	Rpl41
ENSMUSG00000035011	0.876215	0.600511	0.448442	0.00532193	0.0457055	Zbtb7a
ENSMUSG00000036155	0.197964	0.0941556	0.518075	0.00533946	0.0457917	Mgat5
ENSMUSG00000033396	0.199043	0.0923547	0.610067	0.00533946	0.0457917	Spg11
ENSMUSG00000036959	0.207193	0.0929811	0.586351	0.00534298	0.0457917	Bcorl1
ENSMUSG00000026126	2.11823	1.60173	0.369329	0.00535962	0.0459028	Ptpn18
ENSMUSG00000029915	1.31271	0.93937	0.418788	0.00540723	0.0462787	Clec5a
ENSMUSG00000017307	0.265257	0.144379	0.496922	0.00542579	0.0464058	Acot8
ENSMUSG00000074582	0.254079	0.129825	0.551766	0.00542953	0.0464059	Arfgef2
ENSMUSG00000031570	0.0729792	0.165792	-0.595836	0.00543446	0.0464162	Plpp5
ENSMUSG00000023913	0.997979	1.57076	-0.612246	0.00546606	0.046647	Pla2g7
ENSMUSG00000036473	0.157857	0.0611305	0.647111	0.00546896	0.046647	Tbc1d24
ENSMUSG00000050627	0.244787	0.122846	0.556356	0.00547574	0.0466729	Gpd1l
ENSMUSG00000030325	0.0158689	0.0789863	-0.558611	0.00548179	0.0466926	Klrb1c
ENSMUSG00000009293	0.302703	0.168644	0.550198	0.00549744	0.0467939	Ube2g2
ENSMUSG00000091896	1.20755	0.917389	0.339218	0.00550849	0.046856	Ube2d2a
ENSMUSG00000020993	0.84002	0.591008	0.390321	0.00552517	0.0469658	Trappc6b
ENSMUSG00000059734	0.517442	0.322594	0.495709	0.00557209	0.0473046	Ndufs8
ENSMUSG00000000730	0.116323	0.0355008	0.638242	0.00557261	0.0473046	Dnmt3l
ENSMUSG00000019961	1.3377	0.88053	0.531905	0.00557674	0.0473074	Tmpo
ENSMUSG00000020681	0.0700146	4.16e-17	0.572015	0.00558389	0.0473359	Ace
ENSMUSG00000031060	0.262632	0.139563	0.581314	0.0055968	0.0474131	Rbm10
ENSMUSG00000016087	1.21971	0.904834	0.342797	0.00561258	0.0475146	Fli1
ENSMUSG00000024346	0.35777	0.196792	0.576977	0.00561937	0.0475397	Pfdn1
ENSMUSG00000025366	0.635007	0.4247	0.46857	0.00563159	0.0476108	Esyt1
ENSMUSG00000036718	0.0710971	0.0152089	0.499534	0.00569521	0.0480835	Micall2
ENSMUSG00000025217	0.0723102	0.0131672	0.568138	0.00569521	0.0480835	Btrc
ENSMUSG00000025780	0.233148	0.107468	0.595595	0.0057225	0.0482048	Itih5
ENSMUSG00000052749	1.50644	2.02583	-0.422317	0.00572273	0.0482048	Trim30b
ENSMUSG00000052459	1.10659	0.815418	0.378647	0.00572319	0.0482048	Atp6v1a
ENSMUSG00000006005	2.35471	1.68872	0.432106	0.00572504	0.0482048	Tpr
ENSMUSG00000031824	1.78557	1.35621	0.320124	0.00573054	0.0482185	6430548M08Rik
ENSMUSG00000028914	0.144705	0.0585438	0.559028	0.00577861	0.0485902	Casp9
ENSMUSG00000103126	0.00550664	0.0439317	-0.385217	0.00579276	0.0486763	Gm37387
ENSMUSG00000024072	0.534053	0.357652	0.445668	0.00580212	0.0487222	Yipf4
ENSMUSG00000063354	0.01508	0.0677259	-0.479311	0.00581035	0.0487585	Slc39a4
ENSMUSG00000024910	0.0301167	0.0951446	-0.525596	0.00584887	0.0490326	Ctsw
ENSMUSG00000061650	0.164988	0.0686664	0.610058	0.00585088	0.0490326	Med9
ENSMUSG00000042688	0.284694	0.158398	0.484827	0.0058692	0.049153	Mapk6
ENSMUSG00000051355	1.10138	0.75918	0.429117	0.00587578	0.0491752	Commd1
ENSMUSG00000056629	0.979665	0.63354	0.516945	0.00590119	0.0493547	Fkbp2
ENSMUSG00000042682	2.47227	1.98339	0.263823	0.00592614	0.0495302	Selenok
ENSMUSG00000041638	0.178341	0.0812788	0.557589	0.00594874	0.0496525	Gcn1l1
ENSMUSG00000021252	0.177221	0.0815518	0.550218	0.00594874	0.0496525	Erg28
ENSMUSG00000086564	0.134808	0.256412	-0.572502	0.00595428	0.0496654	Cd101
ENSMUSG00000026313	0.722018	0.992328	-0.412917	0.00596222	0.0496985	Hdac4
ENSMUSG00000040528	0.933154	0.659488	0.449473	0.00596913	0.0497228	Milr1
ENSMUSG00000037257	0.240745	0.126395	0.500536	0.00598095	0.049788	Aagab

## Sheet: Supplementary table6
Supplementary table6. KEGG analysis of differential genes in the neutrophils between BD-recipient and healthy controls-recipient mice
KEGGID	Description	GeneRatio	BgRatio	pvalue	padj	geneID	Count
mmu00190	Oxidative phosphorylation	77/809	116/4597	4.5078e-32	1.26669e-29	ENSMUSG00000016427/ENSMUSG00000064351/ENSMUSG00000028648/ENSMUSG00000031818/ENSMUSG00000033938/ENSMUSG00000021520/ENSMUSG00000003072/ENSMUSG00000022354/ENSMUSG00000064354/ENSMUSG00000063882/ENSMUSG00000030785/ENSMUSG00000034566/ENSMUSG00000036199/ENSMUSG00000001750/ENSMUSG00000022890/ENSMUSG00000021606/ENSMUSG00000038690/ENSMUSG00000030647/ENSMUSG00000025781/ENSMUSG00000031059/ENSMUSG00000015575/…	77
mmu05012	Parkinson's disease	76/809	122/4597	6.69653e-29	9.40862e-27	ENSMUSG00000016427/ENSMUSG00000064351/ENSMUSG00000028648/ENSMUSG00000031818/ENSMUSG00000033938/ENSMUSG00000021520/ENSMUSG00000003072/ENSMUSG00000022354/ENSMUSG00000064354/ENSMUSG00000063882/ENSMUSG00000030785/ENSMUSG00000034566/ENSMUSG00000036199/ENSMUSG00000032562/ENSMUSG00000022890/ENSMUSG00000021606/ENSMUSG00000030647/ENSMUSG00000016319/ENSMUSG00000025781/ENSMUSG00000031059/ENSMUSG00000025204/…	76
mmu03010	Ribosome	77/809	127/4597	3.88389e-28	3.63791e-26	ENSMUSG00000061983/ENSMUSG00000006333/ENSMUSG00000106918/ENSMUSG00000067274/ENSMUSG00000030432/ENSMUSG00000047215/ENSMUSG00000020460/ENSMUSG00000037563/ENSMUSG00000062647/ENSMUSG00000054312/ENSMUSG00000000740/ENSMUSG00000043716/ENSMUSG00000045128/ENSMUSG00000032518/ENSMUSG00000060938/ENSMUSG00000048758/ENSMUSG00000063457/ENSMUSG00000052146/ENSMUSG00000031320/ENSMUSG00000030744/ENSMUSG00000071415/…	77
mmu05010	Alzheimer's disease	79/809	148/4597	8.96857e-24	6.30042e-22	ENSMUSG00000016427/ENSMUSG00000064351/ENSMUSG00000028648/ENSMUSG00000031818/ENSMUSG00000057666/ENSMUSG00000033938/ENSMUSG00000021520/ENSMUSG00000003072/ENSMUSG00000022354/ENSMUSG00000064354/ENSMUSG00000063882/ENSMUSG00000030785/ENSMUSG00000034566/ENSMUSG00000036199/ENSMUSG00000022890/ENSMUSG00000021606/ENSMUSG00000030647/ENSMUSG00000025781/ENSMUSG00000031059/ENSMUSG00000025204/ENSMUSG00000025428/…	79
mmu05016	Huntington's disease	78/809	160/4597	2.89046e-20	1.62444e-18	ENSMUSG00000016427/ENSMUSG00000063856/ENSMUSG00000064351/ENSMUSG00000028648/ENSMUSG00000031818/ENSMUSG00000033938/ENSMUSG00000021520/ENSMUSG00000003072/ENSMUSG00000022354/ENSMUSG00000064354/ENSMUSG00000063882/ENSMUSG00000030785/ENSMUSG00000034566/ENSMUSG00000008036/ENSMUSG00000036199/ENSMUSG00000022890/ENSMUSG00000021606/ENSMUSG00000030647/ENSMUSG00000016319/ENSMUSG00000025781/ENSMUSG00000031059/…	78
mmu04932	Non-alcoholic fatty liver disease (NAFLD)	60/809	126/4597	3.41932e-15	1.60138e-13	ENSMUSG00000016427/ENSMUSG00000064351/ENSMUSG00000028648/ENSMUSG00000031818/ENSMUSG00000006699/ENSMUSG00000033938/ENSMUSG00000021520/ENSMUSG00000022354/ENSMUSG00000064354/ENSMUSG00000063882/ENSMUSG00000030785/ENSMUSG00000036199/ENSMUSG00000021606/ENSMUSG00000030647/ENSMUSG00000031059/ENSMUSG00000025204/ENSMUSG00000022450/ENSMUSG00000026032/ENSMUSG00000000088/ENSMUSG00000002416/ENSMUSG00000024038/…	60
mmu04260	Cardiac muscle contraction	27/809	49/4597	2.78773e-09	1.11907e-07	ENSMUSG00000064351/ENSMUSG00000031818/ENSMUSG00000021520/ENSMUSG00000064354/ENSMUSG00000063882/ENSMUSG00000030785/ENSMUSG00000027940/ENSMUSG00000000088/ENSMUSG00000031231/ENSMUSG00000064358/ENSMUSG00000032330/ENSMUSG00000014313/ENSMUSG00000017778/ENSMUSG00000020163/ENSMUSG00000041697/ENSMUSG00000059534/ENSMUSG00000035885/ENSMUSG00000038462/ENSMUSG00000064370/ENSMUSG00000031799/ENSMUSG00000061518/…	27
mmu04723	Retrograde endocannabinoid signaling	42/809	98/4597	3.27011e-09	1.14863e-07	ENSMUSG00000016427/ENSMUSG00000028648/ENSMUSG00000033938/ENSMUSG00000068523/ENSMUSG00000022354/ENSMUSG00000036199/ENSMUSG00000032562/ENSMUSG00000021606/ENSMUSG00000030647/ENSMUSG00000031059/ENSMUSG00000025204/ENSMUSG00000022450/ENSMUSG00000026032/ENSMUSG00000002416/ENSMUSG00000024038/ENSMUSG00000026895/ENSMUSG00000037152/ENSMUSG00000063065/ENSMUSG00000071014/ENSMUSG00000029064/ENSMUSG00000029713/…	42
mmu04670	Leukocyte transendothelial migration	27/809	83/4597	0.000643374	0.0200876	ENSMUSG00000062825/ENSMUSG00000015950/ENSMUSG00000034868/ENSMUSG00000006519/ENSMUSG00000033220/ENSMUSG00000071715/ENSMUSG00000006699/ENSMUSG00000030786/ENSMUSG00000000290/ENSMUSG00000032562/ENSMUSG00000024048/ENSMUSG00000029580/ENSMUSG00000030403/ENSMUSG00000068798/ENSMUSG00000000157/ENSMUSG00000021823/ENSMUSG00000015340/ENSMUSG00000015143/ENSMUSG00000032462/ENSMUSG00000034330/ENSMUSG00000007815/…	27
mmu03050	Proteasome	17/809	44/4597	0.000747044	0.0209919	ENSMUSG00000029649/ENSMUSG00000042541/ENSMUSG00000021024/ENSMUSG00000021737/ENSMUSG00000015671/ENSMUSG00000022193/ENSMUSG00000027566/ENSMUSG00000079197/ENSMUSG00000014769/ENSMUSG00000030751/ENSMUSG00000006998/ENSMUSG00000030591/ENSMUSG00000096727/ENSMUSG00000005779/ENSMUSG00000022216/ENSMUSG00000028837/ENSMUSG00000020720	17
mmu04611	Platelet activation	28/809	92/4597	0.00164888	0.0421215	ENSMUSG00000062825/ENSMUSG00000034868/ENSMUSG00000027523/ENSMUSG00000040385/ENSMUSG00000028465/ENSMUSG00000032562/ENSMUSG00000024048/ENSMUSG00000029580/ENSMUSG00000058715/ENSMUSG00000030403/ENSMUSG00000068798/ENSMUSG00000014956/ENSMUSG00000063065/ENSMUSG00000024965/ENSMUSG00000027287/ENSMUSG00000032462/ENSMUSG00000034330/ENSMUSG00000007815/ENSMUSG00000020689/ENSMUSG00000004864/ENSMUSG00000032946/…	28

## Sheet: Supplementary table7
Supplementary table7. GO analysis of differential genes in the neutrophils between BD-recipient and healthy controls-recipient mice
Category	ID	Description	GeneRatio	BgRatio	pvalue	padj	geneID	Count
BP	GO:1902600	hydrogen ion transmembrane transport	41/1425	72/11167	5.31e-19	2.41e-15	ENSMUSG00000064351/ENSMUSG00000033213/ENSMUSG00000031818/ENSMUSG00000003072/ENSMUSG00000064354/ENSMUSG00000063882/ENSMUSG00000030785/ENSMUSG00000034566/ENSMUSG00000001750/ENSMUSG00000022890/ENSMUSG00000025781/ENSMUSG00000015575/ENSMUSG00000025428/ENSMUSG00000000088/ENSMUSG00000031231/ENSMUSG00000064358/ENSMUSG00000019210/ENSMUSG00000064357/ENSMUSG00000050856/ENSMUSG00000033379/ENSMUSG00000000563/…	41
BP	GO:0015992	proton transport	47/1425	95/11167	3.12e-18	7.08e-15	ENSMUSG00000064351/ENSMUSG00000033213/ENSMUSG00000031818/ENSMUSG00000003072/ENSMUSG00000064354/ENSMUSG00000063882/ENSMUSG00000030785/ENSMUSG00000034566/ENSMUSG00000001750/ENSMUSG00000022890/ENSMUSG00000036067/ENSMUSG00000038690/ENSMUSG00000025781/ENSMUSG00000015575/ENSMUSG00000025428/ENSMUSG00000000088/ENSMUSG00000064267/ENSMUSG00000031231/ENSMUSG00000064358/ENSMUSG00000019210/ENSMUSG00000064357/…	47
BP	GO:0006818	hydrogen transport	47/1425	96/11167	5.38e-18	8.13e-15	ENSMUSG00000064351/ENSMUSG00000033213/ENSMUSG00000031818/ENSMUSG00000003072/ENSMUSG00000064354/ENSMUSG00000063882/ENSMUSG00000030785/ENSMUSG00000034566/ENSMUSG00000001750/ENSMUSG00000022890/ENSMUSG00000036067/ENSMUSG00000038690/ENSMUSG00000025781/ENSMUSG00000015575/ENSMUSG00000025428/ENSMUSG00000000088/ENSMUSG00000064267/ENSMUSG00000031231/ENSMUSG00000064358/ENSMUSG00000019210/ENSMUSG00000064357/…	47
BP	GO:0046034	ATP metabolic process	64/1425	167/11167	3.46e-17	3.93e-14	ENSMUSG00000011752/ENSMUSG00000025877/ENSMUSG00000064351/ENSMUSG00000036427/ENSMUSG00000031818/ENSMUSG00000057666/ENSMUSG00000021520/ENSMUSG00000003072/ENSMUSG00000022354/ENSMUSG00000064354/ENSMUSG00000063882/ENSMUSG00000030785/ENSMUSG00000034566/ENSMUSG00000001750/ENSMUSG00000022890/ENSMUSG00000030851/ENSMUSG00000021606/ENSMUSG00000038690/ENSMUSG00000030647/ENSMUSG00000023456/ENSMUSG00000025781/…	64
BP	GO:0009126	purine nucleoside monophosphate metabolic process	71/1425	199/11167	5.88e-17	4.44e-14	ENSMUSG00000017697/ENSMUSG00000011752/ENSMUSG00000025877/ENSMUSG00000064351/ENSMUSG00000036427/ENSMUSG00000031818/ENSMUSG00000057666/ENSMUSG00000021520/ENSMUSG00000003072/ENSMUSG00000006589/ENSMUSG00000022354/ENSMUSG00000064354/ENSMUSG00000063882/ENSMUSG00000030785/ENSMUSG00000034566/ENSMUSG00000001750/ENSMUSG00000028792/ENSMUSG00000022890/ENSMUSG00000030851/ENSMUSG00000021606/ENSMUSG00000038690/…	71
BP	GO:0009167	purine ribonucleoside monophosphate metabolic process	71/1425	199/11167	5.88e-17	4.44e-14	ENSMUSG00000017697/ENSMUSG00000011752/ENSMUSG00000025877/ENSMUSG00000064351/ENSMUSG00000036427/ENSMUSG00000031818/ENSMUSG00000057666/ENSMUSG00000021520/ENSMUSG00000003072/ENSMUSG00000006589/ENSMUSG00000022354/ENSMUSG00000064354/ENSMUSG00000063882/ENSMUSG00000030785/ENSMUSG00000034566/ENSMUSG00000001750/ENSMUSG00000028792/ENSMUSG00000022890/ENSMUSG00000030851/ENSMUSG00000021606/ENSMUSG00000038690/…	71
BP	GO:0009161	ribonucleoside monophosphate metabolic process	71/1425	210/11167	1.53e-15	9.89e-13	ENSMUSG00000017697/ENSMUSG00000011752/ENSMUSG00000025877/ENSMUSG00000064351/ENSMUSG00000036427/ENSMUSG00000031818/ENSMUSG00000057666/ENSMUSG00000021520/ENSMUSG00000003072/ENSMUSG00000006589/ENSMUSG00000022354/ENSMUSG00000064354/ENSMUSG00000063882/ENSMUSG00000030785/ENSMUSG00000034566/ENSMUSG00000001750/ENSMUSG00000028792/ENSMUSG00000022890/ENSMUSG00000030851/ENSMUSG00000021606/ENSMUSG00000038690/…	71
BP	GO:0009123	nucleoside monophosphate metabolic process	72/1425	220/11167	6.62e-15	3.75e-12	ENSMUSG00000017697/ENSMUSG00000011752/ENSMUSG00000025877/ENSMUSG00000064351/ENSMUSG00000036427/ENSMUSG00000031818/ENSMUSG00000057666/ENSMUSG00000021520/ENSMUSG00000003072/ENSMUSG00000006589/ENSMUSG00000022354/ENSMUSG00000064354/ENSMUSG00000063882/ENSMUSG00000030785/ENSMUSG00000034566/ENSMUSG00000001750/ENSMUSG00000028792/ENSMUSG00000022890/ENSMUSG00000030851/ENSMUSG00000021606/ENSMUSG00000038690/…	72
BP	GO:0009205	purine ribonucleoside triphosphate metabolic process	65/1425	190/11167	1.29e-14	6.51e-12	ENSMUSG00000011752/ENSMUSG00000025877/ENSMUSG00000064351/ENSMUSG00000036427/ENSMUSG00000031818/ENSMUSG00000057666/ENSMUSG00000021520/ENSMUSG00000003072/ENSMUSG00000022354/ENSMUSG00000064354/ENSMUSG00000063882/ENSMUSG00000030785/ENSMUSG00000034566/ENSMUSG00000001750/ENSMUSG00000022890/ENSMUSG00000030851/ENSMUSG00000021606/ENSMUSG00000038690/ENSMUSG00000030647/ENSMUSG00000023456/ENSMUSG00000025781/…	65
BP	GO:0055086	nucleobase-containing small molecule metabolic process	114/1425	440/11167	2.08e-14	9.38e-12	ENSMUSG00000024953/ENSMUSG00000017697/ENSMUSG00000015950/ENSMUSG00000011752/ENSMUSG00000025877/ENSMUSG00000064351/ENSMUSG00000036427/ENSMUSG00000031818/ENSMUSG00000019179/ENSMUSG00000057666/ENSMUSG00000028961/ENSMUSG00000026568/ENSMUSG00000029780/ENSMUSG00000021520/ENSMUSG00000027523/ENSMUSG00000003072/ENSMUSG00000006589/ENSMUSG00000022354/ENSMUSG00000031807/ENSMUSG00000064354/ENSMUSG00000063882/…	114
BP	GO:0006753	nucleoside phosphate metabolic process	109/1425	414/11167	2.51e-14	9.38e-12	ENSMUSG00000024953/ENSMUSG00000017697/ENSMUSG00000015950/ENSMUSG00000011752/ENSMUSG00000025877/ENSMUSG00000064351/ENSMUSG00000036427/ENSMUSG00000031818/ENSMUSG00000019179/ENSMUSG00000057666/ENSMUSG00000028961/ENSMUSG00000026568/ENSMUSG00000029780/ENSMUSG00000021520/ENSMUSG00000027523/ENSMUSG00000003072/ENSMUSG00000006589/ENSMUSG00000022354/ENSMUSG00000031807/ENSMUSG00000064354/ENSMUSG00000063882/…	109
BP	GO:0009144	purine nucleoside triphosphate metabolic process	66/1425	197/11167	2.55e-14	9.38e-12	ENSMUSG00000017697/ENSMUSG00000011752/ENSMUSG00000025877/ENSMUSG00000064351/ENSMUSG00000036427/ENSMUSG00000031818/ENSMUSG00000057666/ENSMUSG00000021520/ENSMUSG00000003072/ENSMUSG00000022354/ENSMUSG00000064354/ENSMUSG00000063882/ENSMUSG00000030785/ENSMUSG00000034566/ENSMUSG00000001750/ENSMUSG00000022890/ENSMUSG00000030851/ENSMUSG00000021606/ENSMUSG00000038690/ENSMUSG00000030647/ENSMUSG00000023456/…	66
BP	GO:0009117	nucleotide metabolic process	108/1425	409/11167	2.69e-14	9.38e-12	ENSMUSG00000024953/ENSMUSG00000017697/ENSMUSG00000015950/ENSMUSG00000011752/ENSMUSG00000025877/ENSMUSG00000064351/ENSMUSG00000036427/ENSMUSG00000031818/ENSMUSG00000019179/ENSMUSG00000057666/ENSMUSG00000028961/ENSMUSG00000026568/ENSMUSG00000029780/ENSMUSG00000021520/ENSMUSG00000027523/ENSMUSG00000003072/ENSMUSG00000006589/ENSMUSG00000022354/ENSMUSG00000031807/ENSMUSG00000064354/ENSMUSG00000063882/…	108
BP	GO:0009199	ribonucleoside triphosphate metabolic process	65/1425	197/11167	9.1e-14	2.95e-11	ENSMUSG00000011752/ENSMUSG00000025877/ENSMUSG00000064351/ENSMUSG00000036427/ENSMUSG00000031818/ENSMUSG00000057666/ENSMUSG00000021520/ENSMUSG00000003072/ENSMUSG00000022354/ENSMUSG00000064354/ENSMUSG00000063882/ENSMUSG00000030785/ENSMUSG00000034566/ENSMUSG00000001750/ENSMUSG00000022890/ENSMUSG00000030851/ENSMUSG00000021606/ENSMUSG00000038690/ENSMUSG00000030647/ENSMUSG00000023456/ENSMUSG00000025781/…	65
BP	GO:0019693	ribose phosphate metabolic process	89/1425	325/11167	6.1e-13	1.84e-10	ENSMUSG00000011752/ENSMUSG00000025877/ENSMUSG00000064351/ENSMUSG00000036427/ENSMUSG00000031818/ENSMUSG00000057666/ENSMUSG00000028961/ENSMUSG00000021520/ENSMUSG00000027523/ENSMUSG00000003072/ENSMUSG00000006589/ENSMUSG00000022354/ENSMUSG00000031807/ENSMUSG00000064354/ENSMUSG00000063882/ENSMUSG00000030785/ENSMUSG00000034566/ENSMUSG00000001750/ENSMUSG00000028792/ENSMUSG00000022890/ENSMUSG00000030851/…	89
BP	GO:0009141	nucleoside triphosphate metabolic process	67/1425	216/11167	1.02e-12	2.88e-10	ENSMUSG00000017697/ENSMUSG00000011752/ENSMUSG00000025877/ENSMUSG00000064351/ENSMUSG00000036427/ENSMUSG00000031818/ENSMUSG00000057666/ENSMUSG00000021520/ENSMUSG00000003072/ENSMUSG00000022354/ENSMUSG00000064354/ENSMUSG00000063882/ENSMUSG00000030785/ENSMUSG00000034566/ENSMUSG00000001750/ENSMUSG00000022890/ENSMUSG00000030851/ENSMUSG00000021606/ENSMUSG00000038690/ENSMUSG00000030647/ENSMUSG00000023456/…	67
BP	GO:0006163	purine nucleotide metabolic process	86/1425	317/11167	2.65e-12	7.06e-10	ENSMUSG00000017697/ENSMUSG00000011752/ENSMUSG00000025877/ENSMUSG00000064351/ENSMUSG00000036427/ENSMUSG00000031818/ENSMUSG00000057666/ENSMUSG00000021520/ENSMUSG00000027523/ENSMUSG00000003072/ENSMUSG00000006589/ENSMUSG00000022354/ENSMUSG00000064354/ENSMUSG00000063882/ENSMUSG00000030785/ENSMUSG00000034566/ENSMUSG00000001750/ENSMUSG00000028792/ENSMUSG00000022890/ENSMUSG00000030851/ENSMUSG00000021606/…	86
BP	GO:0009150	purine ribonucleotide metabolic process	83/1425	305/11167	5.41e-12	1.36e-09	ENSMUSG00000011752/ENSMUSG00000025877/ENSMUSG00000064351/ENSMUSG00000036427/ENSMUSG00000031818/ENSMUSG00000057666/ENSMUSG00000021520/ENSMUSG00000027523/ENSMUSG00000003072/ENSMUSG00000006589/ENSMUSG00000022354/ENSMUSG00000064354/ENSMUSG00000063882/ENSMUSG00000030785/ENSMUSG00000034566/ENSMUSG00000001750/ENSMUSG00000028792/ENSMUSG00000022890/ENSMUSG00000030851/ENSMUSG00000021606/ENSMUSG00000038690/…	83
BP	GO:0072521	purine-containing compound metabolic process	89/1425	339/11167	7.85e-12	1.87e-09	ENSMUSG00000017697/ENSMUSG00000011752/ENSMUSG00000025877/ENSMUSG00000064351/ENSMUSG00000036427/ENSMUSG00000031818/ENSMUSG00000057666/ENSMUSG00000029780/ENSMUSG00000021520/ENSMUSG00000027523/ENSMUSG00000003072/ENSMUSG00000006589/ENSMUSG00000022354/ENSMUSG00000064354/ENSMUSG00000063882/ENSMUSG00000030785/ENSMUSG00000034566/ENSMUSG00000001750/ENSMUSG00000028792/ENSMUSG00000022890/ENSMUSG00000030851/…	89
BP	GO:0009259	ribonucleotide metabolic process	83/1425	316/11167	3.97e-11	9e-09	ENSMUSG00000011752/ENSMUSG00000025877/ENSMUSG00000064351/ENSMUSG00000036427/ENSMUSG00000031818/ENSMUSG00000057666/ENSMUSG00000021520/ENSMUSG00000027523/ENSMUSG00000003072/ENSMUSG00000006589/ENSMUSG00000022354/ENSMUSG00000064354/ENSMUSG00000063882/ENSMUSG00000030785/ENSMUSG00000034566/ENSMUSG00000001750/ENSMUSG00000028792/ENSMUSG00000022890/ENSMUSG00000030851/ENSMUSG00000021606/ENSMUSG00000038690/…	83
BP	GO:0030029	actin filament-based process	100/1425	419/11167	1.59e-10	3.16e-08	ENSMUSG00000049775/ENSMUSG00000062825/ENSMUSG00000028843/ENSMUSG00000090841/ENSMUSG00000020846/ENSMUSG00000033220/ENSMUSG00000056071/ENSMUSG00000030220/ENSMUSG00000008475/ENSMUSG00000006304/ENSMUSG00000006699/ENSMUSG00000026341/ENSMUSG00000079426/ENSMUSG00000024659/ENSMUSG00000030707/ENSMUSG00000004665/ENSMUSG00000003283/ENSMUSG00000029465/ENSMUSG00000060791/ENSMUSG00000018293/ENSMUSG00000068566/…	100
BP	GO:0015985	energy coupled proton transport, down electrochemical gradient	16/1425	22/11167	1.6e-10	3.16e-08	ENSMUSG00000003072/ENSMUSG00000034566/ENSMUSG00000001750/ENSMUSG00000022890/ENSMUSG00000025781/ENSMUSG00000025428/ENSMUSG00000064357/ENSMUSG00000050856/ENSMUSG00000000563/ENSMUSG00000022956/ENSMUSG00000016252/ENSMUSG00000022551/ENSMUSG00000018770/ENSMUSG00000062683/ENSMUSG00000038717/ENSMUSG00000025393	16
BP	GO:0015986	ATP synthesis coupled proton transport	16/1425	22/11167	1.6e-10	3.16e-08	ENSMUSG00000003072/ENSMUSG00000034566/ENSMUSG00000001750/ENSMUSG00000022890/ENSMUSG00000025781/ENSMUSG00000025428/ENSMUSG00000064357/ENSMUSG00000050856/ENSMUSG00000000563/ENSMUSG00000022956/ENSMUSG00000016252/ENSMUSG00000022551/ENSMUSG00000018770/ENSMUSG00000062683/ENSMUSG00000038717/ENSMUSG00000025393	16
BP	GO:0042773	ATP synthesis coupled electron transport	26/1425	56/11167	6.49e-10	1.23e-07	ENSMUSG00000064351/ENSMUSG00000031818/ENSMUSG00000021520/ENSMUSG00000022354/ENSMUSG00000064354/ENSMUSG00000063882/ENSMUSG00000030785/ENSMUSG00000021606/ENSMUSG00000030647/ENSMUSG00000025204/ENSMUSG00000000088/ENSMUSG00000024038/ENSMUSG00000026895/ENSMUSG00000071014/ENSMUSG00000017778/ENSMUSG00000064367/ENSMUSG00000020022/ENSMUSG00000059534/ENSMUSG00000035885/ENSMUSG00000064370/ENSMUSG00000065947/…	26
BP	GO:0022900	electron transport chain	30/1425	73/11167	1.25e-09	2.26e-07	ENSMUSG00000064351/ENSMUSG00000031818/ENSMUSG00000021520/ENSMUSG00000022354/ENSMUSG00000064354/ENSMUSG00000063882/ENSMUSG00000030785/ENSMUSG00000021606/ENSMUSG00000030647/ENSMUSG00000025204/ENSMUSG00000026032/ENSMUSG00000000088/ENSMUSG00000024038/ENSMUSG00000026895/ENSMUSG00000064358/ENSMUSG00000071014/ENSMUSG00000017778/ENSMUSG00000064367/ENSMUSG00000020022/ENSMUSG00000059534/ENSMUSG00000035885/…	30
BP	GO:0070527	platelet aggregation	21/1425	40/11167	1.7e-09	2.97e-07	ENSMUSG00000062825/ENSMUSG00000034868/ENSMUSG00000000244/ENSMUSG00000030342/ENSMUSG00000027523/ENSMUSG00000028465/ENSMUSG00000029580/ENSMUSG00000031328/ENSMUSG00000074272/ENSMUSG00000021823/ENSMUSG00000007041/ENSMUSG00000024965/ENSMUSG00000021948/ENSMUSG00000022443/ENSMUSG00000026249/ENSMUSG00000020689/ENSMUSG00000024911/ENSMUSG00000030890/ENSMUSG00000020120/ENSMUSG00000021457/ENSMUSG00000030534	21
BP	GO:0030168	platelet activation	28/1425	66/11167	1.86e-09	3.13e-07	ENSMUSG00000062825/ENSMUSG00000034868/ENSMUSG00000000244/ENSMUSG00000030342/ENSMUSG00000027523/ENSMUSG00000028465/ENSMUSG00000029580/ENSMUSG00000058715/ENSMUSG00000031328/ENSMUSG00000074272/ENSMUSG00000021823/ENSMUSG00000007041/ENSMUSG00000024965/ENSMUSG00000032462/ENSMUSG00000021948/ENSMUSG00000022443/ENSMUSG00000048120/ENSMUSG00000026249/ENSMUSG00000020689/ENSMUSG00000024911/ENSMUSG00000030890/…	28
BP	GO:0010257	NADH dehydrogenase complex assembly	21/1425	41/11167	3.07e-09	4.64e-07	ENSMUSG00000016427/ENSMUSG00000028648/ENSMUSG00000033938/ENSMUSG00000022354/ENSMUSG00000036199/ENSMUSG00000030647/ENSMUSG00000031059/ENSMUSG00000025204/ENSMUSG00000026032/ENSMUSG00000002416/ENSMUSG00000026895/ENSMUSG00000037152/ENSMUSG00000071014/ENSMUSG00000040048/ENSMUSG00000022820/ENSMUSG00000027673/ENSMUSG00000021764/ENSMUSG00000023089/ENSMUSG00000035674/ENSMUSG00000070283/ENSMUSG00000059734	21
BP	GO:0032981	mitochondrial respiratory chain complex I assembly	21/1425	41/11167	3.07e-09	4.64e-07	ENSMUSG00000016427/ENSMUSG00000028648/ENSMUSG00000033938/ENSMUSG00000022354/ENSMUSG00000036199/ENSMUSG00000030647/ENSMUSG00000031059/ENSMUSG00000025204/ENSMUSG00000026032/ENSMUSG00000002416/ENSMUSG00000026895/ENSMUSG00000037152/ENSMUSG00000071014/ENSMUSG00000040048/ENSMUSG00000022820/ENSMUSG00000027673/ENSMUSG00000021764/ENSMUSG00000023089/ENSMUSG00000035674/ENSMUSG00000070283/ENSMUSG00000059734	21
BP	GO:0097031	mitochondrial respiratory chain complex I biogenesis	21/1425	41/11167	3.07e-09	4.64e-07	ENSMUSG00000016427/ENSMUSG00000028648/ENSMUSG00000033938/ENSMUSG00000022354/ENSMUSG00000036199/ENSMUSG00000030647/ENSMUSG00000031059/ENSMUSG00000025204/ENSMUSG00000026032/ENSMUSG00000002416/ENSMUSG00000026895/ENSMUSG00000037152/ENSMUSG00000071014/ENSMUSG00000040048/ENSMUSG00000022820/ENSMUSG00000027673/ENSMUSG00000021764/ENSMUSG00000023089/ENSMUSG00000035674/ENSMUSG00000070283/ENSMUSG00000059734	21
BP	GO:0034109	homotypic cell-cell adhesion	24/1425	52/11167	3.44e-09	4.94e-07	ENSMUSG00000062825/ENSMUSG00000034868/ENSMUSG00000000244/ENSMUSG00000030342/ENSMUSG00000027523/ENSMUSG00000028465/ENSMUSG00000047139/ENSMUSG00000029580/ENSMUSG00000031328/ENSMUSG00000074272/ENSMUSG00000021823/ENSMUSG00000007041/ENSMUSG00000035042/ENSMUSG00000024965/ENSMUSG00000021948/ENSMUSG00000022443/ENSMUSG00000026249/ENSMUSG00000020689/ENSMUSG00000024911/ENSMUSG00000030890/ENSMUSG00000020120/…	24
BP	GO:0015672	monovalent inorganic cation transport	65/1425	245/11167	3.49e-09	4.94e-07	ENSMUSG00000064351/ENSMUSG00000033213/ENSMUSG00000031818/ENSMUSG00000003072/ENSMUSG00000064354/ENSMUSG00000063882/ENSMUSG00000025351/ENSMUSG00000030785/ENSMUSG00000034566/ENSMUSG00000001750/ENSMUSG00000022890/ENSMUSG00000036067/ENSMUSG00000038690/ENSMUSG00000031328/ENSMUSG00000025781/ENSMUSG00000015575/ENSMUSG00000025428/ENSMUSG00000000088/ENSMUSG00000064267/ENSMUSG00000031231/ENSMUSG00000064358/…	65
BP	GO:0006119	oxidative phosphorylation	29/1425	72/11167	4.11e-09	5.65e-07	ENSMUSG00000064351/ENSMUSG00000031818/ENSMUSG00000021520/ENSMUSG00000022354/ENSMUSG00000064354/ENSMUSG00000063882/ENSMUSG00000030785/ENSMUSG00000021606/ENSMUSG00000030647/ENSMUSG00000025204/ENSMUSG00000000088/ENSMUSG00000024038/ENSMUSG00000026895/ENSMUSG00000071014/ENSMUSG00000017778/ENSMUSG00000064367/ENSMUSG00000020022/ENSMUSG00000007815/ENSMUSG00000059534/ENSMUSG00000035885/ENSMUSG00000064370/…	29
BP	GO:0006091	generation of precursor metabolites and energy	63/1425	236/11167	4.68e-09	6.24e-07	ENSMUSG00000011752/ENSMUSG00000025877/ENSMUSG00000064351/ENSMUSG00000036427/ENSMUSG00000031818/ENSMUSG00000019179/ENSMUSG00000057666/ENSMUSG00000021520/ENSMUSG00000027523/ENSMUSG00000040385/ENSMUSG00000022354/ENSMUSG00000064354/ENSMUSG00000063882/ENSMUSG00000030785/ENSMUSG00000021606/ENSMUSG00000030647/ENSMUSG00000023456/ENSMUSG00000025204/ENSMUSG00000026032/ENSMUSG00000063229/ENSMUSG00000000088/…	63
BP	GO:0030036	actin cytoskeleton organization	89/1425	387/11167	1.16e-08	1.51e-06	ENSMUSG00000049775/ENSMUSG00000062825/ENSMUSG00000028843/ENSMUSG00000020846/ENSMUSG00000033220/ENSMUSG00000056071/ENSMUSG00000030220/ENSMUSG00000008475/ENSMUSG00000006304/ENSMUSG00000006699/ENSMUSG00000026341/ENSMUSG00000079426/ENSMUSG00000024659/ENSMUSG00000030707/ENSMUSG00000004665/ENSMUSG00000003283/ENSMUSG00000029465/ENSMUSG00000060791/ENSMUSG00000018293/ENSMUSG00000068566/ENSMUSG00000028745/…	89
BP	GO:0042775	mitochondrial ATP synthesis coupled electron transport	23/1425	51/11167	1.27e-08	1.6e-06	ENSMUSG00000064351/ENSMUSG00000031818/ENSMUSG00000021520/ENSMUSG00000022354/ENSMUSG00000063882/ENSMUSG00000030785/ENSMUSG00000021606/ENSMUSG00000030647/ENSMUSG00000025204/ENSMUSG00000000088/ENSMUSG00000024038/ENSMUSG00000026895/ENSMUSG00000071014/ENSMUSG00000017778/ENSMUSG00000020022/ENSMUSG00000059534/ENSMUSG00000035885/ENSMUSG00000064370/ENSMUSG00000025651/ENSMUSG00000022551/ENSMUSG00000064363/…	23
BP	GO:0022904	respiratory electron transport chain	28/1425	71/11167	1.33e-08	1.63e-06	ENSMUSG00000064351/ENSMUSG00000031818/ENSMUSG00000021520/ENSMUSG00000022354/ENSMUSG00000064354/ENSMUSG00000063882/ENSMUSG00000030785/ENSMUSG00000021606/ENSMUSG00000030647/ENSMUSG00000025204/ENSMUSG00000000088/ENSMUSG00000024038/ENSMUSG00000026895/ENSMUSG00000064358/ENSMUSG00000071014/ENSMUSG00000017778/ENSMUSG00000064367/ENSMUSG00000020022/ENSMUSG00000059534/ENSMUSG00000035885/ENSMUSG00000064370/…	28
BP	GO:0045730	respiratory burst	14/1425	21/11167	1.39e-08	1.65e-06	ENSMUSG00000015950/ENSMUSG00000067149/ENSMUSG00000011752/ENSMUSG00000006519/ENSMUSG00000033220/ENSMUSG00000016024/ENSMUSG00000071715/ENSMUSG00000009350/ENSMUSG00000047139/ENSMUSG00000015340/ENSMUSG00000040952/ENSMUSG00000005161/ENSMUSG00000026177/ENSMUSG00000042682	14
BP	GO:0007599	hemostasis	38/1425	117/11167	2.12e-08	2.46e-06	ENSMUSG00000062825/ENSMUSG00000034868/ENSMUSG00000056071/ENSMUSG00000000244/ENSMUSG00000030342/ENSMUSG00000027523/ENSMUSG00000028465/ENSMUSG00000029580/ENSMUSG00000027712/ENSMUSG00000058715/ENSMUSG00000031328/ENSMUSG00000074272/ENSMUSG00000021823/ENSMUSG00000007041/ENSMUSG00000024965/ENSMUSG00000005161/ENSMUSG00000032462/ENSMUSG00000021948/ENSMUSG00000019790/ENSMUSG00000022443/ENSMUSG00000048120/…	38
BP	GO:0052547	regulation of peptidase activity	64/1425	251/11167	2.45e-08	2.77e-06	ENSMUSG00000024953/ENSMUSG00000063856/ENSMUSG00000094733/ENSMUSG00000056071/ENSMUSG00000036427/ENSMUSG00000003644/ENSMUSG00000020340/ENSMUSG00000057666/ENSMUSG00000024012/ENSMUSG00000056054/ENSMUSG00000044734/ENSMUSG00000095620/ENSMUSG00000036199/ENSMUSG00000060147/ENSMUSG00000021576/ENSMUSG00000032691/ENSMUSG00000051748/ENSMUSG00000024164/ENSMUSG00000032359/ENSMUSG00000027447/ENSMUSG00000030744/…	64
BP	GO:0052548	regulation of endopeptidase activity	61/1425	235/11167	2.57e-08	2.84e-06	ENSMUSG00000024953/ENSMUSG00000063856/ENSMUSG00000094733/ENSMUSG00000056071/ENSMUSG00000036427/ENSMUSG00000003644/ENSMUSG00000020340/ENSMUSG00000057666/ENSMUSG00000024012/ENSMUSG00000056054/ENSMUSG00000044734/ENSMUSG00000095620/ENSMUSG00000036199/ENSMUSG00000060147/ENSMUSG00000021576/ENSMUSG00000032691/ENSMUSG00000024164/ENSMUSG00000032359/ENSMUSG00000027447/ENSMUSG00000030744/ENSMUSG00000019054/…	61
BP	GO:0002181	cytoplasmic translation	25/1425	61/11167	3.19e-08	3.44e-06	ENSMUSG00000053565/ENSMUSG00000047215/ENSMUSG00000031029/ENSMUSG00000022312/ENSMUSG00000043716/ENSMUSG00000060938/ENSMUSG00000048758/ENSMUSG00000030744/ENSMUSG00000061477/ENSMUSG00000019782/ENSMUSG00000028234/ENSMUSG00000012405/ENSMUSG00000060636/ENSMUSG00000028936/ENSMUSG00000046364/ENSMUSG00000028081/ENSMUSG00000003970/ENSMUSG00000073702/ENSMUSG00000063888/ENSMUSG00000029614/ENSMUSG00000034994/…	25
BP	GO:0007596	blood coagulation	37/1425	115/11167	4.29e-08	4.52e-06	ENSMUSG00000062825/ENSMUSG00000034868/ENSMUSG00000056071/ENSMUSG00000000244/ENSMUSG00000030342/ENSMUSG00000027523/ENSMUSG00000028465/ENSMUSG00000029580/ENSMUSG00000027712/ENSMUSG00000058715/ENSMUSG00000031328/ENSMUSG00000074272/ENSMUSG00000021823/ENSMUSG00000007041/ENSMUSG00000024965/ENSMUSG00000005161/ENSMUSG00000032462/ENSMUSG00000021948/ENSMUSG00000019790/ENSMUSG00000022443/ENSMUSG00000048120/…	37
BP	GO:0006754	ATP biosynthetic process	19/1425	39/11167	5e-08	5.15e-06	ENSMUSG00000003072/ENSMUSG00000034566/ENSMUSG00000001750/ENSMUSG00000022890/ENSMUSG00000030851/ENSMUSG00000038690/ENSMUSG00000025781/ENSMUSG00000025428/ENSMUSG00000064357/ENSMUSG00000050856/ENSMUSG00000000563/ENSMUSG00000002603/ENSMUSG00000022956/ENSMUSG00000016252/ENSMUSG00000022551/ENSMUSG00000018770/ENSMUSG00000062683/ENSMUSG00000038717/ENSMUSG00000025393	19
BP	GO:0043065	positive regulation of apoptotic process	88/1425	393/11167	5.28e-08	5.32e-06	ENSMUSG00000032369/ENSMUSG00000056071/ENSMUSG00000026094/ENSMUSG00000057666/ENSMUSG00000006699/ENSMUSG00000024012/ENSMUSG00000024659/ENSMUSG00000040385/ENSMUSG00000056054/ENSMUSG00000036199/ENSMUSG00000021576/ENSMUSG00000041324/ENSMUSG00000032691/ENSMUSG00000047139/ENSMUSG00000046949/ENSMUSG00000032359/ENSMUSG00000074272/ENSMUSG00000026180/ENSMUSG00000063229/ENSMUSG00000023132/ENSMUSG00000026150/…	88
BP	GO:0050817	coagulation	37/1425	116/11167	5.53e-08	5.45e-06	ENSMUSG00000062825/ENSMUSG00000034868/ENSMUSG00000056071/ENSMUSG00000000244/ENSMUSG00000030342/ENSMUSG00000027523/ENSMUSG00000028465/ENSMUSG00000029580/ENSMUSG00000027712/ENSMUSG00000058715/ENSMUSG00000031328/ENSMUSG00000074272/ENSMUSG00000021823/ENSMUSG00000007041/ENSMUSG00000024965/ENSMUSG00000005161/ENSMUSG00000032462/ENSMUSG00000021948/ENSMUSG00000019790/ENSMUSG00000022443/ENSMUSG00000048120/…	37
BP	GO:0009127	purine nucleoside monophosphate biosynthetic process	24/1425	59/11167	7.13e-08	6.73e-06	ENSMUSG00000017697/ENSMUSG00000003072/ENSMUSG00000006589/ENSMUSG00000034566/ENSMUSG00000001750/ENSMUSG00000028792/ENSMUSG00000022890/ENSMUSG00000030851/ENSMUSG00000038690/ENSMUSG00000025781/ENSMUSG00000011148/ENSMUSG00000025428/ENSMUSG00000015961/ENSMUSG00000064357/ENSMUSG00000050856/ENSMUSG00000000563/ENSMUSG00000002603/ENSMUSG00000022956/ENSMUSG00000016252/ENSMUSG00000022551/ENSMUSG00000018770/…	24
BP	GO:0009168	purine ribonucleoside monophosphate biosynthetic process	24/1425	59/11167	7.13e-08	6.73e-06	ENSMUSG00000017697/ENSMUSG00000003072/ENSMUSG00000006589/ENSMUSG00000034566/ENSMUSG00000001750/ENSMUSG00000028792/ENSMUSG00000022890/ENSMUSG00000030851/ENSMUSG00000038690/ENSMUSG00000025781/ENSMUSG00000011148/ENSMUSG00000025428/ENSMUSG00000015961/ENSMUSG00000064357/ENSMUSG00000050856/ENSMUSG00000000563/ENSMUSG00000002603/ENSMUSG00000022956/ENSMUSG00000016252/ENSMUSG00000022551/ENSMUSG00000018770/…	24
BP	GO:2000116	regulation of cysteine-type endopeptidase activity	47/1425	167/11167	7.56e-08	6.99e-06	ENSMUSG00000024953/ENSMUSG00000063856/ENSMUSG00000056071/ENSMUSG00000036427/ENSMUSG00000003644/ENSMUSG00000020340/ENSMUSG00000024012/ENSMUSG00000056054/ENSMUSG00000036199/ENSMUSG00000021576/ENSMUSG00000032691/ENSMUSG00000032359/ENSMUSG00000027447/ENSMUSG00000030744/ENSMUSG00000019054/ENSMUSG00000030654/ENSMUSG00000060216/ENSMUSG00000026879/ENSMUSG00000000915/ENSMUSG00000007815/ENSMUSG00000032496/…	47
BP	GO:0099131	ATP hydrolysis coupled ion transmembrane transport	19/1425	40/11167	8.39e-08	7.61e-06	ENSMUSG00000003072/ENSMUSG00000034566/ENSMUSG00000001750/ENSMUSG00000025781/ENSMUSG00000015575/ENSMUSG00000025428/ENSMUSG00000019210/ENSMUSG00000033379/ENSMUSG00000000563/ENSMUSG00000020788/ENSMUSG00000013160/ENSMUSG00000022956/ENSMUSG00000016252/ENSMUSG00000029998/ENSMUSG00000018770/ENSMUSG00000062683/ENSMUSG00000038717/ENSMUSG00000025393/ENSMUSG00000052459	19
BP	GO:0043068	positive regulation of programmed cell death	88/1425	397/11167	8.61e-08	7.65e-06	ENSMUSG00000032369/ENSMUSG00000056071/ENSMUSG00000026094/ENSMUSG00000057666/ENSMUSG00000006699/ENSMUSG00000024012/ENSMUSG00000024659/ENSMUSG00000040385/ENSMUSG00000056054/ENSMUSG00000036199/ENSMUSG00000021576/ENSMUSG00000041324/ENSMUSG00000032691/ENSMUSG00000047139/ENSMUSG00000046949/ENSMUSG00000032359/ENSMUSG00000074272/ENSMUSG00000026180/ENSMUSG00000063229/ENSMUSG00000023132/ENSMUSG00000026150/…	88
BP	GO:0008064	regulation of actin polymerization or depolymerization	37/1425	119/11167	1.16e-07	1.01e-05	ENSMUSG00000028843/ENSMUSG00000008475/ENSMUSG00000006304/ENSMUSG00000026341/ENSMUSG00000079426/ENSMUSG00000030707/ENSMUSG00000029465/ENSMUSG00000060791/ENSMUSG00000018293/ENSMUSG00000068566/ENSMUSG00000028745/ENSMUSG00000015932/ENSMUSG00000023277/ENSMUSG00000030403/ENSMUSG00000021676/ENSMUSG00000056201/ENSMUSG00000020152/ENSMUSG00000056737/ENSMUSG00000020315/ENSMUSG00000024142/ENSMUSG00000005103/…	37
BP	GO:0098662	inorganic cation transmembrane transport	79/1425	347/11167	1.24e-07	1.06e-05	ENSMUSG00000006519/ENSMUSG00000064351/ENSMUSG00000033213/ENSMUSG00000031818/ENSMUSG00000030707/ENSMUSG00000003072/ENSMUSG00000064354/ENSMUSG00000063882/ENSMUSG00000030785/ENSMUSG00000034566/ENSMUSG00000001750/ENSMUSG00000003161/ENSMUSG00000022890/ENSMUSG00000034593/ENSMUSG00000031328/ENSMUSG00000025781/ENSMUSG00000015575/ENSMUSG00000025428/ENSMUSG00000020577/ENSMUSG00000001175/ENSMUSG00000000088/…	79
BP	GO:0030832	regulation of actin filament length	37/1425	120/11167	1.48e-07	1.24e-05	ENSMUSG00000028843/ENSMUSG00000008475/ENSMUSG00000006304/ENSMUSG00000026341/ENSMUSG00000079426/ENSMUSG00000030707/ENSMUSG00000029465/ENSMUSG00000060791/ENSMUSG00000018293/ENSMUSG00000068566/ENSMUSG00000028745/ENSMUSG00000015932/ENSMUSG00000023277/ENSMUSG00000030403/ENSMUSG00000021676/ENSMUSG00000056201/ENSMUSG00000020152/ENSMUSG00000056737/ENSMUSG00000020315/ENSMUSG00000024142/ENSMUSG00000005103/…	37
BP	GO:0043281	regulation of cysteine-type endopeptidase activity involved in apoptotic process	43/1425	152/11167	2.3e-07	1.89e-05	ENSMUSG00000024953/ENSMUSG00000063856/ENSMUSG00000056071/ENSMUSG00000036427/ENSMUSG00000003644/ENSMUSG00000024012/ENSMUSG00000056054/ENSMUSG00000036199/ENSMUSG00000021576/ENSMUSG00000032691/ENSMUSG00000032359/ENSMUSG00000030744/ENSMUSG00000019054/ENSMUSG00000030654/ENSMUSG00000060216/ENSMUSG00000026879/ENSMUSG00000000915/ENSMUSG00000007815/ENSMUSG00000020372/ENSMUSG00000096472/ENSMUSG00000074698/…	43
BP	GO:0008154	actin polymerization or depolymerization	40/1425	137/11167	2.41e-07	1.95e-05	ENSMUSG00000028843/ENSMUSG00000008475/ENSMUSG00000006304/ENSMUSG00000026341/ENSMUSG00000079426/ENSMUSG00000030707/ENSMUSG00000029465/ENSMUSG00000060791/ENSMUSG00000018293/ENSMUSG00000068566/ENSMUSG00000028745/ENSMUSG00000015932/ENSMUSG00000023277/ENSMUSG00000030403/ENSMUSG00000021676/ENSMUSG00000056201/ENSMUSG00000020152/ENSMUSG00000056737/ENSMUSG00000020315/ENSMUSG00000024142/ENSMUSG00000005103/…	40
BP	GO:0099132	ATP hydrolysis coupled cation transmembrane transport	18/1425	39/11167	3.18e-07	2.53e-05	ENSMUSG00000003072/ENSMUSG00000034566/ENSMUSG00000001750/ENSMUSG00000025781/ENSMUSG00000015575/ENSMUSG00000025428/ENSMUSG00000019210/ENSMUSG00000033379/ENSMUSG00000000563/ENSMUSG00000020788/ENSMUSG00000013160/ENSMUSG00000022956/ENSMUSG00000016252/ENSMUSG00000018770/ENSMUSG00000062683/ENSMUSG00000038717/ENSMUSG00000025393/ENSMUSG00000052459	18
BP	GO:0051156	glucose 6-phosphate metabolic process	11/1425	16/11167	3.33e-07	2.6e-05	ENSMUSG00000011752/ENSMUSG00000025877/ENSMUSG00000036427/ENSMUSG00000028961/ENSMUSG00000031807/ENSMUSG00000023456/ENSMUSG00000031400/ENSMUSG00000053604/ENSMUSG00000026005/ENSMUSG00000025503/ENSMUSG00000037012	11
BP	GO:0098660	inorganic ion transmembrane transport	83/1425	380/11167	3.9e-07	3e-05	ENSMUSG00000006519/ENSMUSG00000064351/ENSMUSG00000033213/ENSMUSG00000031818/ENSMUSG00000030707/ENSMUSG00000003072/ENSMUSG00000064354/ENSMUSG00000063882/ENSMUSG00000030785/ENSMUSG00000034566/ENSMUSG00000001750/ENSMUSG00000003161/ENSMUSG00000022890/ENSMUSG00000034593/ENSMUSG00000031328/ENSMUSG00000025781/ENSMUSG00000015575/ENSMUSG00000025428/ENSMUSG00000020577/ENSMUSG00000001175/ENSMUSG00000000088/…	83
BP	GO:0010942	positive regulation of cell death	90/1425	429/11167	8.22e-07	6.21e-05	ENSMUSG00000032369/ENSMUSG00000031722/ENSMUSG00000056071/ENSMUSG00000026094/ENSMUSG00000057666/ENSMUSG00000006699/ENSMUSG00000024012/ENSMUSG00000024659/ENSMUSG00000040385/ENSMUSG00000056054/ENSMUSG00000036199/ENSMUSG00000021576/ENSMUSG00000041324/ENSMUSG00000032691/ENSMUSG00000047139/ENSMUSG00000046949/ENSMUSG00000032359/ENSMUSG00000074272/ENSMUSG00000026180/ENSMUSG00000063229/ENSMUSG00000023132/…	90
BP	GO:0071621	granulocyte chemotaxis	24/1425	66/11167	8.42e-07	6.25e-05	ENSMUSG00000033220/ENSMUSG00000056071/ENSMUSG00000016024/ENSMUSG00000048534/ENSMUSG00000024659/ENSMUSG00000050335/ENSMUSG00000056054/ENSMUSG00000000290/ENSMUSG00000028859/ENSMUSG00000041754/ENSMUSG00000058715/ENSMUSG00000026180/ENSMUSG00000063065/ENSMUSG00000035042/ENSMUSG00000021699/ENSMUSG00000002897/ENSMUSG00000028525/ENSMUSG00000027398/ENSMUSG00000026573/ENSMUSG00000018930/ENSMUSG00000032380/…	24
BP	GO:0034220	ion transmembrane transport	100/1425	494/11167	1.14e-06	8.36e-05	ENSMUSG00000006519/ENSMUSG00000064351/ENSMUSG00000033213/ENSMUSG00000031818/ENSMUSG00000026568/ENSMUSG00000030707/ENSMUSG00000003072/ENSMUSG00000064354/ENSMUSG00000063882/ENSMUSG00000030785/ENSMUSG00000034566/ENSMUSG00000001750/ENSMUSG00000003161/ENSMUSG00000022890/ENSMUSG00000034593/ENSMUSG00000031328/ENSMUSG00000025781/ENSMUSG00000015575/ENSMUSG00000025428/ENSMUSG00000020577/ENSMUSG00000001175/…	100
BP	GO:0032970	regulation of actin filament-based process	53/1425	215/11167	1.21e-06	8.68e-05	ENSMUSG00000028843/ENSMUSG00000030220/ENSMUSG00000008475/ENSMUSG00000006304/ENSMUSG00000006699/ENSMUSG00000026341/ENSMUSG00000079426/ENSMUSG00000030707/ENSMUSG00000004665/ENSMUSG00000003283/ENSMUSG00000029465/ENSMUSG00000060791/ENSMUSG00000018293/ENSMUSG00000068566/ENSMUSG00000028745/ENSMUSG00000015932/ENSMUSG00000003161/ENSMUSG00000023277/ENSMUSG00000031328/ENSMUSG00000030403/ENSMUSG00000021676/…	53
BP	GO:0090662	ATP hydrolysis coupled transmembrane transport	19/1425	46/11167	1.24e-06	8.8e-05	ENSMUSG00000003072/ENSMUSG00000034566/ENSMUSG00000001750/ENSMUSG00000025781/ENSMUSG00000015575/ENSMUSG00000025428/ENSMUSG00000019210/ENSMUSG00000033379/ENSMUSG00000000563/ENSMUSG00000020788/ENSMUSG00000013160/ENSMUSG00000022956/ENSMUSG00000016252/ENSMUSG00000029998/ENSMUSG00000018770/ENSMUSG00000062683/ENSMUSG00000038717/ENSMUSG00000025393/ENSMUSG00000052459	19
BP	GO:0006887	exocytosis	49/1425	194/11167	1.43e-06	9.96e-05	ENSMUSG00000033220/ENSMUSG00000073002/ENSMUSG00000024659/ENSMUSG00000030707/ENSMUSG00000003283/ENSMUSG00000018293/ENSMUSG00000029484/ENSMUSG00000021281/ENSMUSG00000058715/ENSMUSG00000034593/ENSMUSG00000074272/ENSMUSG00000001175/ENSMUSG00000068798/ENSMUSG00000038147/ENSMUSG00000004626/ENSMUSG00000020132/ENSMUSG00000056201/ENSMUSG00000008859/ENSMUSG00000035042/ENSMUSG00000027287/ENSMUSG00000020437/…	49
BP	GO:0033108	mitochondrial respiratory chain complex assembly	24/1425	68/11167	1.57e-06	0.00010694	ENSMUSG00000016427/ENSMUSG00000028648/ENSMUSG00000033938/ENSMUSG00000022354/ENSMUSG00000036199/ENSMUSG00000030647/ENSMUSG00000031059/ENSMUSG00000025204/ENSMUSG00000026032/ENSMUSG00000002416/ENSMUSG00000026895/ENSMUSG00000037152/ENSMUSG00000071014/ENSMUSG00000040048/ENSMUSG00000022820/ENSMUSG00000059534/ENSMUSG00000027673/ENSMUSG00000022437/ENSMUSG00000021764/ENSMUSG00000024208/ENSMUSG00000023089/…	24
BP	GO:0042060	wound healing	55/1425	228/11167	1.58e-06	0.00010694	ENSMUSG00000062825/ENSMUSG00000063856/ENSMUSG00000034868/ENSMUSG00000056071/ENSMUSG00000000244/ENSMUSG00000048534/ENSMUSG00000030342/ENSMUSG00000024659/ENSMUSG00000027523/ENSMUSG00000056054/ENSMUSG00000004665/ENSMUSG00000028465/ENSMUSG00000029580/ENSMUSG00000027712/ENSMUSG00000000530/ENSMUSG00000058715/ENSMUSG00000031328/ENSMUSG00000074272/ENSMUSG00000021823/ENSMUSG00000007041/ENSMUSG00000061315/…	55
BP	GO:0030593	neutrophil chemotaxis	21/1425	55/11167	1.62e-06	0.000107799	ENSMUSG00000033220/ENSMUSG00000056071/ENSMUSG00000016024/ENSMUSG00000048534/ENSMUSG00000050335/ENSMUSG00000056054/ENSMUSG00000000290/ENSMUSG00000028859/ENSMUSG00000041754/ENSMUSG00000058715/ENSMUSG00000026180/ENSMUSG00000035042/ENSMUSG00000021699/ENSMUSG00000028525/ENSMUSG00000027398/ENSMUSG00000026573/ENSMUSG00000018930/ENSMUSG00000032380/ENSMUSG00000021457/ENSMUSG00000022488/ENSMUSG00000029373	21
BP	GO:0007015	actin filament organization	56/1425	234/11167	1.66e-06	0.00010935	ENSMUSG00000049775/ENSMUSG00000028843/ENSMUSG00000020846/ENSMUSG00000033220/ENSMUSG00000008475/ENSMUSG00000006304/ENSMUSG00000006699/ENSMUSG00000026341/ENSMUSG00000079426/ENSMUSG00000030707/ENSMUSG00000029465/ENSMUSG00000060791/ENSMUSG00000018293/ENSMUSG00000068566/ENSMUSG00000028745/ENSMUSG00000015932/ENSMUSG00000023277/ENSMUSG00000069662/ENSMUSG00000031328/ENSMUSG00000027940/ENSMUSG00000030403/…	56
BP	GO:0010638	positive regulation of organelle organization	93/1425	457/11167	2.16e-06	0.000140015	ENSMUSG00000033220/ENSMUSG00000008475/ENSMUSG00000006304/ENSMUSG00000001441/ENSMUSG00000006699/ENSMUSG00000026341/ENSMUSG00000079426/ENSMUSG00000024659/ENSMUSG00000030432/ENSMUSG00000030707/ENSMUSG00000003283/ENSMUSG00000029465/ENSMUSG00000060791/ENSMUSG00000018293/ENSMUSG00000015932/ENSMUSG00000002963/ENSMUSG00000039960/ENSMUSG00000021068/ENSMUSG00000030403/ENSMUSG00000026150/ENSMUSG00000022377/…	93
BP	GO:0097530	granulocyte migration	25/1425	74/11167	2.41e-06	0.000153925	ENSMUSG00000033220/ENSMUSG00000056071/ENSMUSG00000016024/ENSMUSG00000048534/ENSMUSG00000024659/ENSMUSG00000050335/ENSMUSG00000056054/ENSMUSG00000000290/ENSMUSG00000028859/ENSMUSG00000041754/ENSMUSG00000058715/ENSMUSG00000026180/ENSMUSG00000063065/ENSMUSG00000035042/ENSMUSG00000005103/ENSMUSG00000021699/ENSMUSG00000002897/ENSMUSG00000028525/ENSMUSG00000027398/ENSMUSG00000026573/ENSMUSG00000018930/…	25
BP	GO:0043623	cellular protein complex assembly	86/1425	415/11167	2.45e-06	0.000154327	ENSMUSG00000016427/ENSMUSG00000006519/ENSMUSG00000028648/ENSMUSG00000008475/ENSMUSG00000006304/ENSMUSG00000026341/ENSMUSG00000079426/ENSMUSG00000033938/ENSMUSG00000029649/ENSMUSG00000030707/ENSMUSG00000029465/ENSMUSG00000060791/ENSMUSG00000022354/ENSMUSG00000018293/ENSMUSG00000068566/ENSMUSG00000028745/ENSMUSG00000036199/ENSMUSG00000001750/ENSMUSG00000023277/ENSMUSG00000032691/ENSMUSG00000030647/…	86
BP	GO:0009206	purine ribonucleoside triphosphate biosynthetic process	19/1425	48/11167	2.68e-06	0.000166389	ENSMUSG00000003072/ENSMUSG00000034566/ENSMUSG00000001750/ENSMUSG00000022890/ENSMUSG00000030851/ENSMUSG00000038690/ENSMUSG00000025781/ENSMUSG00000025428/ENSMUSG00000064357/ENSMUSG00000050856/ENSMUSG00000000563/ENSMUSG00000002603/ENSMUSG00000022956/ENSMUSG00000016252/ENSMUSG00000022551/ENSMUSG00000018770/ENSMUSG00000062683/ENSMUSG00000038717/ENSMUSG00000025393	19
BP	GO:1990266	neutrophil migration	22/1425	61/11167	2.81e-06	0.000171648	ENSMUSG00000033220/ENSMUSG00000056071/ENSMUSG00000016024/ENSMUSG00000048534/ENSMUSG00000050335/ENSMUSG00000056054/ENSMUSG00000000290/ENSMUSG00000028859/ENSMUSG00000041754/ENSMUSG00000058715/ENSMUSG00000026180/ENSMUSG00000035042/ENSMUSG00000005103/ENSMUSG00000021699/ENSMUSG00000028525/ENSMUSG00000027398/ENSMUSG00000026573/ENSMUSG00000018930/ENSMUSG00000032380/ENSMUSG00000021457/ENSMUSG00000022488/…	22
BP	GO:0009156	ribonucleoside monophosphate biosynthetic process	24/1425	70/11167	2.84e-06	0.000171648	ENSMUSG00000017697/ENSMUSG00000003072/ENSMUSG00000006589/ENSMUSG00000034566/ENSMUSG00000001750/ENSMUSG00000028792/ENSMUSG00000022890/ENSMUSG00000030851/ENSMUSG00000038690/ENSMUSG00000025781/ENSMUSG00000011148/ENSMUSG00000025428/ENSMUSG00000015961/ENSMUSG00000064357/ENSMUSG00000050856/ENSMUSG00000000563/ENSMUSG00000002603/ENSMUSG00000022956/ENSMUSG00000016252/ENSMUSG00000022551/ENSMUSG00000018770/…	24
BP	GO:0060326	cell chemotaxis	40/1425	150/11167	3.11e-06	0.000185388	ENSMUSG00000033220/ENSMUSG00000056071/ENSMUSG00000016024/ENSMUSG00000048534/ENSMUSG00000024659/ENSMUSG00000050335/ENSMUSG00000056054/ENSMUSG00000030707/ENSMUSG00000000290/ENSMUSG00000028859/ENSMUSG00000041754/ENSMUSG00000054717/ENSMUSG00000058715/ENSMUSG00000026180/ENSMUSG00000051314/ENSMUSG00000073982/ENSMUSG00000027935/ENSMUSG00000063065/ENSMUSG00000035042/ENSMUSG00000002489/ENSMUSG00000040952/…	40
BP	GO:0006739	NADP metabolic process	12/1425	22/11167	3.35e-06	0.00019742	ENSMUSG00000024953/ENSMUSG00000015950/ENSMUSG00000011752/ENSMUSG00000028961/ENSMUSG00000031807/ENSMUSG00000023456/ENSMUSG00000031400/ENSMUSG00000024556/ENSMUSG00000053604/ENSMUSG00000026005/ENSMUSG00000028070/ENSMUSG00000025503	12
BP	GO:0030162	regulation of proteolysis	92/1425	456/11167	3.58e-06	0.000208175	ENSMUSG00000024953/ENSMUSG00000063856/ENSMUSG00000094733/ENSMUSG00000056071/ENSMUSG00000036427/ENSMUSG00000003644/ENSMUSG00000020340/ENSMUSG00000057666/ENSMUSG00000024012/ENSMUSG00000056054/ENSMUSG00000044734/ENSMUSG00000095620/ENSMUSG00000038429/ENSMUSG00000036199/ENSMUSG00000060147/ENSMUSG00000065990/ENSMUSG00000021576/ENSMUSG00000032691/ENSMUSG00000051748/ENSMUSG00000024164/ENSMUSG00000032359/…	92
BP	GO:0009145	purine nucleoside triphosphate biosynthetic process	19/1425	49/11167	3.86e-06	0.000216396	ENSMUSG00000003072/ENSMUSG00000034566/ENSMUSG00000001750/ENSMUSG00000022890/ENSMUSG00000030851/ENSMUSG00000038690/ENSMUSG00000025781/ENSMUSG00000025428/ENSMUSG00000064357/ENSMUSG00000050856/ENSMUSG00000000563/ENSMUSG00000002603/ENSMUSG00000022956/ENSMUSG00000016252/ENSMUSG00000022551/ENSMUSG00000018770/ENSMUSG00000062683/ENSMUSG00000038717/ENSMUSG00000025393	19
BP	GO:0019682	glyceraldehyde-3-phosphate metabolic process	9/1425	13/11167	3.87e-06	0.000216396	ENSMUSG00000011752/ENSMUSG00000021957/ENSMUSG00000028961/ENSMUSG00000031807/ENSMUSG00000023456/ENSMUSG00000031400/ENSMUSG00000053604/ENSMUSG00000026005/ENSMUSG00000025503	9
BP	GO:0050832	defense response to fungus	9/1425	13/11167	3.87e-06	0.000216396	ENSMUSG00000015950/ENSMUSG00000057666/ENSMUSG00000031827/ENSMUSG00000009350/ENSMUSG00000020125/ENSMUSG00000002603/ENSMUSG00000002897/ENSMUSG00000032496/ENSMUSG00000040314	9
BP	GO:0015980	energy derivation by oxidation of organic compounds	46/1425	184/11167	4.02e-06	0.000222063	ENSMUSG00000064351/ENSMUSG00000031818/ENSMUSG00000019179/ENSMUSG00000021520/ENSMUSG00000027523/ENSMUSG00000040385/ENSMUSG00000022354/ENSMUSG00000064354/ENSMUSG00000063882/ENSMUSG00000030785/ENSMUSG00000021606/ENSMUSG00000030647/ENSMUSG00000025204/ENSMUSG00000063229/ENSMUSG00000000088/ENSMUSG00000024038/ENSMUSG00000026895/ENSMUSG00000014956/ENSMUSG00000064358/ENSMUSG00000019528/ENSMUSG00000071014/…	46
BP	GO:0050900	leukocyte migration	47/1425	190/11167	4.32e-06	0.000236105	ENSMUSG00000017697/ENSMUSG00000033220/ENSMUSG00000056071/ENSMUSG00000016024/ENSMUSG00000006699/ENSMUSG00000048534/ENSMUSG00000024659/ENSMUSG00000050335/ENSMUSG00000056054/ENSMUSG00000030707/ENSMUSG00000000290/ENSMUSG00000020125/ENSMUSG00000028859/ENSMUSG00000041754/ENSMUSG00000026581/ENSMUSG00000047139/ENSMUSG00000058715/ENSMUSG00000048163/ENSMUSG00000026180/ENSMUSG00000051314/ENSMUSG00000063065/…	47
BP	GO:0098655	cation transmembrane transport	80/1425	384/11167	4.46e-06	0.000240743	ENSMUSG00000006519/ENSMUSG00000064351/ENSMUSG00000033213/ENSMUSG00000031818/ENSMUSG00000030707/ENSMUSG00000003072/ENSMUSG00000064354/ENSMUSG00000063882/ENSMUSG00000030785/ENSMUSG00000034566/ENSMUSG00000001750/ENSMUSG00000003161/ENSMUSG00000022890/ENSMUSG00000034593/ENSMUSG00000031328/ENSMUSG00000025781/ENSMUSG00000015575/ENSMUSG00000025428/ENSMUSG00000020577/ENSMUSG00000001175/ENSMUSG00000000088/…	80
BP	GO:0045333	cellular respiration	36/1425	132/11167	5.49e-06	0.000292714	ENSMUSG00000064351/ENSMUSG00000031818/ENSMUSG00000019179/ENSMUSG00000021520/ENSMUSG00000022354/ENSMUSG00000064354/ENSMUSG00000063882/ENSMUSG00000030785/ENSMUSG00000021606/ENSMUSG00000030647/ENSMUSG00000025204/ENSMUSG00000000088/ENSMUSG00000024038/ENSMUSG00000026895/ENSMUSG00000064358/ENSMUSG00000071014/ENSMUSG00000020321/ENSMUSG00000021486/ENSMUSG00000017778/ENSMUSG00000064367/ENSMUSG00000020022/…	36
BP	GO:0045010	actin nucleation	15/1425	34/11167	6.2e-06	0.000326901	ENSMUSG00000008475/ENSMUSG00000006304/ENSMUSG00000026341/ENSMUSG00000079426/ENSMUSG00000030707/ENSMUSG00000029465/ENSMUSG00000060791/ENSMUSG00000021676/ENSMUSG00000020152/ENSMUSG00000029622/ENSMUSG00000030447/ENSMUSG00000026879/ENSMUSG00000000915/ENSMUSG00000033940/ENSMUSG00000048076	15
BP	GO:0050878	regulation of body fluid levels	47/1425	193/11167	6.81e-06	0.000352961	ENSMUSG00000017697/ENSMUSG00000062825/ENSMUSG00000034868/ENSMUSG00000006519/ENSMUSG00000056071/ENSMUSG00000000244/ENSMUSG00000030342/ENSMUSG00000067274/ENSMUSG00000027523/ENSMUSG00000006589/ENSMUSG00000064354/ENSMUSG00000028465/ENSMUSG00000029580/ENSMUSG00000027712/ENSMUSG00000058715/ENSMUSG00000031328/ENSMUSG00000074272/ENSMUSG00000060601/ENSMUSG00000021823/ENSMUSG00000007041/ENSMUSG00000024965/…	47
BP	GO:0051702	interaction with symbiont	20/1425	55/11167	6.85e-06	0.000352961	ENSMUSG00000015950/ENSMUSG00000063856/ENSMUSG00000057666/ENSMUSG00000020125/ENSMUSG00000041754/ENSMUSG00000074272/ENSMUSG00000056201/ENSMUSG00000015656/ENSMUSG00000024091/ENSMUSG00000035042/ENSMUSG00000022024/ENSMUSG00000026434/ENSMUSG00000032496/ENSMUSG00000024740/ENSMUSG00000028800/ENSMUSG00000040314/ENSMUSG00000018930/ENSMUSG00000038357/ENSMUSG00000032383/ENSMUSG00000029373	20
BP	GO:0098869	cellular oxidant detoxification	22/1425	64/11167	6.97e-06	0.000355111	ENSMUSG00000024953/ENSMUSG00000074604/ENSMUSG00000063856/ENSMUSG00000031722/ENSMUSG00000056071/ENSMUSG00000008540/ENSMUSG00000056054/ENSMUSG00000009350/ENSMUSG00000028367/ENSMUSG00000020803/ENSMUSG00000026701/ENSMUSG00000018339/ENSMUSG00000052305/ENSMUSG00000005161/ENSMUSG00000020844/ENSMUSG00000060803/ENSMUSG00000026688/ENSMUSG00000075706/ENSMUSG00000024401/ENSMUSG00000032487/ENSMUSG00000024583/…	22
BP	GO:0006098	pentose-phosphate shunt	8/1425	11/11167	7.97e-06	0.000401239	ENSMUSG00000011752/ENSMUSG00000028961/ENSMUSG00000031807/ENSMUSG00000023456/ENSMUSG00000031400/ENSMUSG00000053604/ENSMUSG00000026005/ENSMUSG00000025503	8
BP	GO:0006897	endocytosis	80/1425	390/11167	8.21e-06	0.000409012	ENSMUSG00000006519/ENSMUSG00000057729/ENSMUSG00000016024/ENSMUSG00000071715/ENSMUSG00000037706/ENSMUSG00000006699/ENSMUSG00000030342/ENSMUSG00000024659/ENSMUSG00000055447/ENSMUSG00000050335/ENSMUSG00000030707/ENSMUSG00000004665/ENSMUSG00000003283/ENSMUSG00000025351/ENSMUSG00000008036/ENSMUSG00000020125/ENSMUSG00000029484/ENSMUSG00000047139/ENSMUSG00000058715/ENSMUSG00000024164/ENSMUSG00000074272/…	80
BP	GO:0006909	phagocytosis	34/1425	124/11167	8.74e-06	0.00043072	ENSMUSG00000006519/ENSMUSG00000057729/ENSMUSG00000016024/ENSMUSG00000071715/ENSMUSG00000006699/ENSMUSG00000024659/ENSMUSG00000055447/ENSMUSG00000030707/ENSMUSG00000004665/ENSMUSG00000003283/ENSMUSG00000020125/ENSMUSG00000029484/ENSMUSG00000058715/ENSMUSG00000024164/ENSMUSG00000068798/ENSMUSG00000020437/ENSMUSG00000002603/ENSMUSG00000052435/ENSMUSG00000026879/ENSMUSG00000022443/ENSMUSG00000041112/…	34
BP	GO:0097435	supramolecular fiber organization	75/1425	360/11167	8.86e-06	0.000431807	ENSMUSG00000049775/ENSMUSG00000062825/ENSMUSG00000028843/ENSMUSG00000020846/ENSMUSG00000033220/ENSMUSG00000026728/ENSMUSG00000008475/ENSMUSG00000006304/ENSMUSG00000006699/ENSMUSG00000026341/ENSMUSG00000079426/ENSMUSG00000030707/ENSMUSG00000029465/ENSMUSG00000060791/ENSMUSG00000018293/ENSMUSG00000068566/ENSMUSG00000028745/ENSMUSG00000015932/ENSMUSG00000023277/ENSMUSG00000069662/ENSMUSG00000031328/…	75
BP	GO:1990748	cellular detoxification	22/1425	65/11167	9.28e-06	0.000447673	ENSMUSG00000024953/ENSMUSG00000074604/ENSMUSG00000063856/ENSMUSG00000031722/ENSMUSG00000056071/ENSMUSG00000008540/ENSMUSG00000056054/ENSMUSG00000009350/ENSMUSG00000028367/ENSMUSG00000020803/ENSMUSG00000026701/ENSMUSG00000018339/ENSMUSG00000052305/ENSMUSG00000005161/ENSMUSG00000020844/ENSMUSG00000060803/ENSMUSG00000026688/ENSMUSG00000075706/ENSMUSG00000024401/ENSMUSG00000032487/ENSMUSG00000024583/…	22
BP	GO:0009636	response to toxic substance	38/1425	146/11167	1.01e-05	0.000480779	ENSMUSG00000024953/ENSMUSG00000074604/ENSMUSG00000063856/ENSMUSG00000026826/ENSMUSG00000031722/ENSMUSG00000056071/ENSMUSG00000026822/ENSMUSG00000008540/ENSMUSG00000056054/ENSMUSG00000009350/ENSMUSG00000028367/ENSMUSG00000020803/ENSMUSG00000026701/ENSMUSG00000027447/ENSMUSG00000018339/ENSMUSG00000052305/ENSMUSG00000063065/ENSMUSG00000035042/ENSMUSG00000019054/ENSMUSG00000029538/ENSMUSG00000005161/…	38
BP	GO:0009611	response to wounding	63/1425	289/11167	1.05e-05	0.00049589	ENSMUSG00000062825/ENSMUSG00000063856/ENSMUSG00000034868/ENSMUSG00000056071/ENSMUSG00000000244/ENSMUSG00000048534/ENSMUSG00000030342/ENSMUSG00000024659/ENSMUSG00000027523/ENSMUSG00000056054/ENSMUSG00000004665/ENSMUSG00000028465/ENSMUSG00000029580/ENSMUSG00000027712/ENSMUSG00000000530/ENSMUSG00000058715/ENSMUSG00000031328/ENSMUSG00000074272/ENSMUSG00000027447/ENSMUSG00000021823/ENSMUSG00000045817/…	63
BP	GO:0030833	regulation of actin filament polymerization	29/1425	100/11167	1.23e-05	0.000573372	ENSMUSG00000008475/ENSMUSG00000006304/ENSMUSG00000026341/ENSMUSG00000079426/ENSMUSG00000030707/ENSMUSG00000029465/ENSMUSG00000060791/ENSMUSG00000018293/ENSMUSG00000068566/ENSMUSG00000028745/ENSMUSG00000023277/ENSMUSG00000030403/ENSMUSG00000021676/ENSMUSG00000020152/ENSMUSG00000056737/ENSMUSG00000020315/ENSMUSG00000024142/ENSMUSG00000029622/ENSMUSG00000030447/ENSMUSG00000026879/ENSMUSG00000000915/…	29
BP	GO:0043269	regulation of ion transport	63/1425	291/11167	1.32e-05	0.000611407	ENSMUSG00000006519/ENSMUSG00000050335/ENSMUSG00000030707/ENSMUSG00000025351/ENSMUSG00000032562/ENSMUSG00000003161/ENSMUSG00000023010/ENSMUSG00000034593/ENSMUSG00000031328/ENSMUSG00000020577/ENSMUSG00000001175/ENSMUSG00000064267/ENSMUSG00000038147/ENSMUSG00000020733/ENSMUSG00000007041/ENSMUSG00000038473/ENSMUSG00000015340/ENSMUSG00000026021/ENSMUSG00000021771/ENSMUSG00000035042/ENSMUSG00000021486/…	63
BP	GO:0030041	actin filament polymerization	31/1425	111/11167	1.44e-05	0.000659914	ENSMUSG00000008475/ENSMUSG00000006304/ENSMUSG00000026341/ENSMUSG00000079426/ENSMUSG00000030707/ENSMUSG00000029465/ENSMUSG00000060791/ENSMUSG00000018293/ENSMUSG00000068566/ENSMUSG00000028745/ENSMUSG00000023277/ENSMUSG00000030403/ENSMUSG00000021676/ENSMUSG00000020152/ENSMUSG00000056737/ENSMUSG00000020315/ENSMUSG00000024142/ENSMUSG00000029622/ENSMUSG00000030447/ENSMUSG00000026879/ENSMUSG00000000915/…	31
BP	GO:0010959	regulation of metal ion transport	45/1425	188/11167	1.7e-05	0.000771161	ENSMUSG00000006519/ENSMUSG00000050335/ENSMUSG00000030707/ENSMUSG00000025351/ENSMUSG00000032562/ENSMUSG00000003161/ENSMUSG00000023010/ENSMUSG00000034593/ENSMUSG00000031328/ENSMUSG00000020577/ENSMUSG00000001175/ENSMUSG00000038147/ENSMUSG00000020733/ENSMUSG00000026021/ENSMUSG00000035042/ENSMUSG00000021699/ENSMUSG00000002603/ENSMUSG00000066152/ENSMUSG00000060216/ENSMUSG00000028525/ENSMUSG00000034330/…	45
BP	GO:0009124	nucleoside monophosphate biosynthetic process	24/1425	77/11167	1.82e-05	0.000815874	ENSMUSG00000017697/ENSMUSG00000003072/ENSMUSG00000006589/ENSMUSG00000034566/ENSMUSG00000001750/ENSMUSG00000028792/ENSMUSG00000022890/ENSMUSG00000030851/ENSMUSG00000038690/ENSMUSG00000025781/ENSMUSG00000011148/ENSMUSG00000025428/ENSMUSG00000015961/ENSMUSG00000064357/ENSMUSG00000050856/ENSMUSG00000000563/ENSMUSG00000002603/ENSMUSG00000022956/ENSMUSG00000016252/ENSMUSG00000022551/ENSMUSG00000018770/…	24
BP	GO:0030838	positive regulation of actin filament polymerization	21/1425	63/11167	1.93e-05	0.000855576	ENSMUSG00000008475/ENSMUSG00000006304/ENSMUSG00000026341/ENSMUSG00000079426/ENSMUSG00000030707/ENSMUSG00000029465/ENSMUSG00000060791/ENSMUSG00000018293/ENSMUSG00000030403/ENSMUSG00000021676/ENSMUSG00000020152/ENSMUSG00000024142/ENSMUSG00000029622/ENSMUSG00000030447/ENSMUSG00000026879/ENSMUSG00000000915/ENSMUSG00000007815/ENSMUSG00000033940/ENSMUSG00000048076/ENSMUSG00000022488/ENSMUSG00000059923	21
BP	GO:0009201	ribonucleoside triphosphate biosynthetic process	19/1425	54/11167	2e-05	0.00087693	ENSMUSG00000003072/ENSMUSG00000034566/ENSMUSG00000001750/ENSMUSG00000022890/ENSMUSG00000030851/ENSMUSG00000038690/ENSMUSG00000025781/ENSMUSG00000025428/ENSMUSG00000064357/ENSMUSG00000050856/ENSMUSG00000000563/ENSMUSG00000002603/ENSMUSG00000022956/ENSMUSG00000016252/ENSMUSG00000022551/ENSMUSG00000018770/ENSMUSG00000062683/ENSMUSG00000038717/ENSMUSG00000025393	19
BP	GO:0044403	symbiosis, encompassing mutualism through parasitism	86/1425	437/11167	2.01e-05	0.00087693	ENSMUSG00000015950/ENSMUSG00000063856/ENSMUSG00000032369/ENSMUSG00000030413/ENSMUSG00000026822/ENSMUSG00000016024/ENSMUSG00000037706/ENSMUSG00000000244/ENSMUSG00000057666/ENSMUSG00000006699/ENSMUSG00000029780/ENSMUSG00000009350/ENSMUSG00000018293/ENSMUSG00000020125/ENSMUSG00000041754/ENSMUSG00000034641/ENSMUSG00000031029/ENSMUSG00000032691/ENSMUSG00000074272/ENSMUSG00000023944/ENSMUSG00000025492/…	86
BP	GO:2001235	positive regulation of apoptotic signaling pathway	34/1425	129/11167	2.19e-05	0.00094365	ENSMUSG00000032369/ENSMUSG00000056071/ENSMUSG00000040385/ENSMUSG00000056054/ENSMUSG00000041324/ENSMUSG00000032359/ENSMUSG00000026150/ENSMUSG00000009633/ENSMUSG00000060938/ENSMUSG00000030744/ENSMUSG00000020733/ENSMUSG00000064326/ENSMUSG00000061477/ENSMUSG00000019054/ENSMUSG00000054428/ENSMUSG00000059291/ENSMUSG00000022221/ENSMUSG00000026879/ENSMUSG00000000915/ENSMUSG00000021948/ENSMUSG00000028820/…	34
BP	GO:0045861	negative regulation of proteolysis	45/1425	190/11167	2.26e-05	0.00096676	ENSMUSG00000024953/ENSMUSG00000063856/ENSMUSG00000094733/ENSMUSG00000036427/ENSMUSG00000003644/ENSMUSG00000057666/ENSMUSG00000044734/ENSMUSG00000095620/ENSMUSG00000060147/ENSMUSG00000051748/ENSMUSG00000024164/ENSMUSG00000027447/ENSMUSG00000023944/ENSMUSG00000060601/ENSMUSG00000026078/ENSMUSG00000071415/ENSMUSG00000061477/ENSMUSG00000059291/ENSMUSG00000019433/ENSMUSG00000071561/ENSMUSG00000032484/…	45
BP	GO:0032103	positive regulation of response to external stimulus	39/1425	157/11167	2.49e-05	0.00105677	ENSMUSG00000006519/ENSMUSG00000033220/ENSMUSG00000056071/ENSMUSG00000016024/ENSMUSG00000055447/ENSMUSG00000056054/ENSMUSG00000047139/ENSMUSG00000058715/ENSMUSG00000024164/ENSMUSG00000026180/ENSMUSG00000051314/ENSMUSG00000018736/ENSMUSG00000063065/ENSMUSG00000035042/ENSMUSG00000060063/ENSMUSG00000002489/ENSMUSG00000040952/ENSMUSG00000002603/ENSMUSG00000002897/ENSMUSG00000027398/ENSMUSG00000026573/…	39
BP	GO:0044419	interspecies interaction between organisms	86/1425	440/11167	2.62e-05	0.00110106	ENSMUSG00000015950/ENSMUSG00000063856/ENSMUSG00000032369/ENSMUSG00000030413/ENSMUSG00000026822/ENSMUSG00000016024/ENSMUSG00000037706/ENSMUSG00000000244/ENSMUSG00000057666/ENSMUSG00000006699/ENSMUSG00000029780/ENSMUSG00000009350/ENSMUSG00000018293/ENSMUSG00000020125/ENSMUSG00000041754/ENSMUSG00000034641/ENSMUSG00000031029/ENSMUSG00000032691/ENSMUSG00000074272/ENSMUSG00000023944/ENSMUSG00000025492/…	86
BP	GO:0032956	regulation of actin cytoskeleton organization	46/1425	197/11167	2.7e-05	0.00111664	ENSMUSG00000028843/ENSMUSG00000030220/ENSMUSG00000008475/ENSMUSG00000006304/ENSMUSG00000006699/ENSMUSG00000026341/ENSMUSG00000079426/ENSMUSG00000030707/ENSMUSG00000003283/ENSMUSG00000029465/ENSMUSG00000060791/ENSMUSG00000018293/ENSMUSG00000068566/ENSMUSG00000028745/ENSMUSG00000015932/ENSMUSG00000023277/ENSMUSG00000031328/ENSMUSG00000030403/ENSMUSG00000021676/ENSMUSG00000056201/ENSMUSG00000020152/…	46
BP	GO:0098754	detoxification	22/1425	69/11167	2.71e-05	0.00111664	ENSMUSG00000024953/ENSMUSG00000074604/ENSMUSG00000063856/ENSMUSG00000031722/ENSMUSG00000056071/ENSMUSG00000008540/ENSMUSG00000056054/ENSMUSG00000009350/ENSMUSG00000028367/ENSMUSG00000020803/ENSMUSG00000026701/ENSMUSG00000018339/ENSMUSG00000052305/ENSMUSG00000005161/ENSMUSG00000020844/ENSMUSG00000060803/ENSMUSG00000026688/ENSMUSG00000075706/ENSMUSG00000024401/ENSMUSG00000032487/ENSMUSG00000024583/…	22
BP	GO:0072524	pyridine-containing compound metabolic process	27/1425	94/11167	2.93e-05	0.00119606	ENSMUSG00000024953/ENSMUSG00000015950/ENSMUSG00000011752/ENSMUSG00000025877/ENSMUSG00000036427/ENSMUSG00000019179/ENSMUSG00000057666/ENSMUSG00000028961/ENSMUSG00000026568/ENSMUSG00000031807/ENSMUSG00000023456/ENSMUSG00000031400/ENSMUSG00000063229/ENSMUSG00000034160/ENSMUSG00000024556/ENSMUSG00000020321/ENSMUSG00000062070/ENSMUSG00000022436/ENSMUSG00000063524/ENSMUSG00000053604/ENSMUSG00000026005/…	27
BP	GO:0051851	modification by host of symbiont morphology or physiology	18/1425	51/11167	3.14e-05	0.00126971	ENSMUSG00000015950/ENSMUSG00000057666/ENSMUSG00000020125/ENSMUSG00000041754/ENSMUSG00000074272/ENSMUSG00000056201/ENSMUSG00000015656/ENSMUSG00000024091/ENSMUSG00000035042/ENSMUSG00000022024/ENSMUSG00000026434/ENSMUSG00000032496/ENSMUSG00000028800/ENSMUSG00000040314/ENSMUSG00000018930/ENSMUSG00000038357/ENSMUSG00000032383/ENSMUSG00000029373	18
BP	GO:0034314	Arp2/3 complex-mediated actin nucleation	13/1425	30/11167	3.28e-05	0.00131565	ENSMUSG00000008475/ENSMUSG00000006304/ENSMUSG00000026341/ENSMUSG00000079426/ENSMUSG00000029465/ENSMUSG00000060791/ENSMUSG00000021676/ENSMUSG00000020152/ENSMUSG00000029622/ENSMUSG00000030447/ENSMUSG00000000915/ENSMUSG00000033940/ENSMUSG00000048076	13
BP	GO:0032844	regulation of homeostatic process	66/1425	319/11167	3.81e-05	0.00151334	ENSMUSG00000017697/ENSMUSG00000006519/ENSMUSG00000026568/ENSMUSG00000024659/ENSMUSG00000030707/ENSMUSG00000052040/ENSMUSG00000003161/ENSMUSG00000041324/ENSMUSG00000002963/ENSMUSG00000047139/ENSMUSG00000054717/ENSMUSG00000023010/ENSMUSG00000058715/ENSMUSG00000034593/ENSMUSG00000074272/ENSMUSG00000026180/ENSMUSG00000001175/ENSMUSG00000060601/ENSMUSG00000023571/ENSMUSG00000000532/ENSMUSG00000063065/…	66
BP	GO:0009142	nucleoside triphosphate biosynthetic process	20/1425	61/11167	3.97e-05	0.00155892	ENSMUSG00000003072/ENSMUSG00000034566/ENSMUSG00000001750/ENSMUSG00000022890/ENSMUSG00000030851/ENSMUSG00000038690/ENSMUSG00000025781/ENSMUSG00000025428/ENSMUSG00000064357/ENSMUSG00000050856/ENSMUSG00000000563/ENSMUSG00000002603/ENSMUSG00000022956/ENSMUSG00000026281/ENSMUSG00000016252/ENSMUSG00000022551/ENSMUSG00000018770/ENSMUSG00000062683/ENSMUSG00000038717/ENSMUSG00000025393	20
BP	GO:2001233	regulation of apoptotic signaling pathway	62/1425	295/11167	3.99e-05	0.00155892	ENSMUSG00000063856/ENSMUSG00000026826/ENSMUSG00000032369/ENSMUSG00000056071/ENSMUSG00000040385/ENSMUSG00000050335/ENSMUSG00000056054/ENSMUSG00000060126/ENSMUSG00000036199/ENSMUSG00000041324/ENSMUSG00000054717/ENSMUSG00000016319/ENSMUSG00000023010/ENSMUSG00000032359/ENSMUSG00000026150/ENSMUSG00000009633/ENSMUSG00000060938/ENSMUSG00000036880/ENSMUSG00000030744/ENSMUSG00000020733/ENSMUSG00000064326/…	62
BP	GO:0009620	response to fungus	11/1425	23/11167	4.37e-05	0.00169393	ENSMUSG00000015950/ENSMUSG00000057666/ENSMUSG00000031827/ENSMUSG00000009350/ENSMUSG00000020125/ENSMUSG00000002603/ENSMUSG00000002897/ENSMUSG00000032496/ENSMUSG00000057789/ENSMUSG00000040314/ENSMUSG00000021457	11
BP	GO:0019362	pyridine nucleotide metabolic process	26/1425	91/11167	4.52e-05	0.00171828	ENSMUSG00000024953/ENSMUSG00000015950/ENSMUSG00000011752/ENSMUSG00000025877/ENSMUSG00000036427/ENSMUSG00000019179/ENSMUSG00000057666/ENSMUSG00000028961/ENSMUSG00000026568/ENSMUSG00000031807/ENSMUSG00000023456/ENSMUSG00000031400/ENSMUSG00000063229/ENSMUSG00000034160/ENSMUSG00000024556/ENSMUSG00000020321/ENSMUSG00000062070/ENSMUSG00000063524/ENSMUSG00000053604/ENSMUSG00000026005/ENSMUSG00000023861/…	26
BP	GO:0046496	nicotinamide nucleotide metabolic process	26/1425	91/11167	4.52e-05	0.00171828	ENSMUSG00000024953/ENSMUSG00000015950/ENSMUSG00000011752/ENSMUSG00000025877/ENSMUSG00000036427/ENSMUSG00000019179/ENSMUSG00000057666/ENSMUSG00000028961/ENSMUSG00000026568/ENSMUSG00000031807/ENSMUSG00000023456/ENSMUSG00000031400/ENSMUSG00000063229/ENSMUSG00000034160/ENSMUSG00000024556/ENSMUSG00000020321/ENSMUSG00000062070/ENSMUSG00000063524/ENSMUSG00000053604/ENSMUSG00000026005/ENSMUSG00000023861/…	26
BP	GO:0051852	disruption by host of symbiont cells	7/1425	10/11167	4.59e-05	0.00171828	ENSMUSG00000015950/ENSMUSG00000057666/ENSMUSG00000020125/ENSMUSG00000041754/ENSMUSG00000040314/ENSMUSG00000038357/ENSMUSG00000029373	7
BP	GO:0051873	killing by host of symbiont cells	7/1425	10/11167	4.59e-05	0.00171828	ENSMUSG00000015950/ENSMUSG00000057666/ENSMUSG00000020125/ENSMUSG00000041754/ENSMUSG00000040314/ENSMUSG00000038357/ENSMUSG00000029373	7
BP	GO:0043903	regulation of symbiosis, encompassing mutualism through parasitism	44/1425	190/11167	4.96e-05	0.00184126	ENSMUSG00000032369/ENSMUSG00000016024/ENSMUSG00000000244/ENSMUSG00000057666/ENSMUSG00000009350/ENSMUSG00000018293/ENSMUSG00000020125/ENSMUSG00000074272/ENSMUSG00000025492/ENSMUSG00000056201/ENSMUSG00000015656/ENSMUSG00000024091/ENSMUSG00000035042/ENSMUSG00000033916/ENSMUSG00000026879/ENSMUSG00000032109/ENSMUSG00000026434/ENSMUSG00000032496/ENSMUSG00000009907/ENSMUSG00000052776/ENSMUSG00000027398/…	44
BP	GO:0050729	positive regulation of inflammatory response	20/1425	62/11167	5.16e-05	0.00190171	ENSMUSG00000056071/ENSMUSG00000016024/ENSMUSG00000055447/ENSMUSG00000056054/ENSMUSG00000047139/ENSMUSG00000058715/ENSMUSG00000024164/ENSMUSG00000051314/ENSMUSG00000060063/ENSMUSG00000040952/ENSMUSG00000002897/ENSMUSG00000027398/ENSMUSG00000034786/ENSMUSG00000032035/ENSMUSG00000024401/ENSMUSG00000032193/ENSMUSG00000032487/ENSMUSG00000024975/ENSMUSG00000050732/ENSMUSG00000028964	20
BP	GO:0007229	integrin-mediated signaling pathway	21/1425	67/11167	5.45e-05	0.00197823	ENSMUSG00000000244/ENSMUSG00000030786/ENSMUSG00000028465/ENSMUSG00000000290/ENSMUSG00000025351/ENSMUSG00000058715/ENSMUSG00000031328/ENSMUSG00000000157/ENSMUSG00000024965/ENSMUSG00000011256/ENSMUSG00000007815/ENSMUSG00000032739/ENSMUSG00000020689/ENSMUSG00000030538/ENSMUSG00000037493/ENSMUSG00000043468/ENSMUSG00000030890/ENSMUSG00000020120/ENSMUSG00000021457/ENSMUSG00000004364/ENSMUSG00000029860	21
BP	GO:0030100	regulation of endocytosis	37/1425	151/11167	5.47e-05	0.00197823	ENSMUSG00000006519/ENSMUSG00000057729/ENSMUSG00000055447/ENSMUSG00000050335/ENSMUSG00000004665/ENSMUSG00000003283/ENSMUSG00000025351/ENSMUSG00000058715/ENSMUSG00000024164/ENSMUSG00000001175/ENSMUSG00000068798/ENSMUSG00000060601/ENSMUSG00000020132/ENSMUSG00000002603/ENSMUSG00000060216/ENSMUSG00000028249/ENSMUSG00000000915/ENSMUSG00000034330/ENSMUSG00000020372/ENSMUSG00000027398/ENSMUSG00000019173/…	37
BP	GO:0032271	regulation of protein polymerization	33/1425	129/11167	5.5e-05	0.00197823	ENSMUSG00000008475/ENSMUSG00000006304/ENSMUSG00000026341/ENSMUSG00000079426/ENSMUSG00000030707/ENSMUSG00000029465/ENSMUSG00000060791/ENSMUSG00000018293/ENSMUSG00000068566/ENSMUSG00000028745/ENSMUSG00000023277/ENSMUSG00000021068/ENSMUSG00000030403/ENSMUSG00000021676/ENSMUSG00000030744/ENSMUSG00000020152/ENSMUSG00000021771/ENSMUSG00000056737/ENSMUSG00000020315/ENSMUSG00000024142/ENSMUSG00000029622/…	33
BP	GO:1904018	positive regulation of vasculature development	24/1425	82/11167	5.74e-05	0.002033	ENSMUSG00000064246/ENSMUSG00000000290/ENSMUSG00000029484/ENSMUSG00000021576/ENSMUSG00000000530/ENSMUSG00000024164/ENSMUSG00000032359/ENSMUSG00000074272/ENSMUSG00000026180/ENSMUSG00000068798/ENSMUSG00000026078/ENSMUSG00000015340/ENSMUSG00000036478/ENSMUSG00000027398/ENSMUSG00000052889/ENSMUSG00000020689/ENSMUSG00000030538/ENSMUSG00000040152/ENSMUSG00000032035/ENSMUSG00000038357/ENSMUSG00000037095/…	24
BP	GO:0043900	regulation of multi-organism process	54/1425	250/11167	5.74e-05	0.002033	ENSMUSG00000017697/ENSMUSG00000032369/ENSMUSG00000030413/ENSMUSG00000006519/ENSMUSG00000016024/ENSMUSG00000030220/ENSMUSG00000000244/ENSMUSG00000057666/ENSMUSG00000009350/ENSMUSG00000018293/ENSMUSG00000020125/ENSMUSG00000041324/ENSMUSG00000074272/ENSMUSG00000025492/ENSMUSG00000056201/ENSMUSG00000015656/ENSMUSG00000024091/ENSMUSG00000000532/ENSMUSG00000063065/ENSMUSG00000035042/ENSMUSG00000033916/…	54
BP	GO:0051495	positive regulation of cytoskeleton organization	34/1425	135/11167	6e-05	0.0021094	ENSMUSG00000008475/ENSMUSG00000006304/ENSMUSG00000006699/ENSMUSG00000026341/ENSMUSG00000079426/ENSMUSG00000030707/ENSMUSG00000003283/ENSMUSG00000029465/ENSMUSG00000060791/ENSMUSG00000018293/ENSMUSG00000015932/ENSMUSG00000021068/ENSMUSG00000030403/ENSMUSG00000021676/ENSMUSG00000056201/ENSMUSG00000030744/ENSMUSG00000020152/ENSMUSG00000024142/ENSMUSG00000005103/ENSMUSG00000029622/ENSMUSG00000030447/…	34
BP	GO:0097529	myeloid leukocyte migration	28/1425	103/11167	6.26e-05	0.00218329	ENSMUSG00000033220/ENSMUSG00000056071/ENSMUSG00000016024/ENSMUSG00000048534/ENSMUSG00000024659/ENSMUSG00000050335/ENSMUSG00000056054/ENSMUSG00000000290/ENSMUSG00000028859/ENSMUSG00000041754/ENSMUSG00000058715/ENSMUSG00000026180/ENSMUSG00000063065/ENSMUSG00000035042/ENSMUSG00000005103/ENSMUSG00000040952/ENSMUSG00000021699/ENSMUSG00000002897/ENSMUSG00000028525/ENSMUSG00000027398/ENSMUSG00000026573/…	28
BP	GO:0043280	positive regulation of cysteine-type endopeptidase activity involved in apoptotic process	25/1425	88/11167	6.98e-05	0.00241424	ENSMUSG00000056071/ENSMUSG00000024012/ENSMUSG00000056054/ENSMUSG00000036199/ENSMUSG00000021576/ENSMUSG00000032691/ENSMUSG00000032359/ENSMUSG00000030744/ENSMUSG00000019054/ENSMUSG00000026879/ENSMUSG00000000915/ENSMUSG00000007815/ENSMUSG00000020372/ENSMUSG00000057789/ENSMUSG00000002015/ENSMUSG00000024778/ENSMUSG00000024401/ENSMUSG00000068329/ENSMUSG00000039168/ENSMUSG00000028333/ENSMUSG00000000817/…	25
BP	GO:0045766	positive regulation of angiogenesis	22/1425	73/11167	7.11e-05	0.00243496	ENSMUSG00000064246/ENSMUSG00000000290/ENSMUSG00000029484/ENSMUSG00000021576/ENSMUSG00000000530/ENSMUSG00000024164/ENSMUSG00000032359/ENSMUSG00000026180/ENSMUSG00000026078/ENSMUSG00000015340/ENSMUSG00000036478/ENSMUSG00000027398/ENSMUSG00000052889/ENSMUSG00000020689/ENSMUSG00000030538/ENSMUSG00000040152/ENSMUSG00000032035/ENSMUSG00000038357/ENSMUSG00000037095/ENSMUSG00000032487/ENSMUSG00000041187/…	22
BP	GO:0010950	positive regulation of endopeptidase activity	29/1425	109/11167	7.14e-05	0.00243496	ENSMUSG00000056071/ENSMUSG00000020340/ENSMUSG00000024012/ENSMUSG00000056054/ENSMUSG00000036199/ENSMUSG00000021576/ENSMUSG00000032691/ENSMUSG00000032359/ENSMUSG00000030744/ENSMUSG00000019054/ENSMUSG00000079197/ENSMUSG00000021486/ENSMUSG00000026879/ENSMUSG00000000915/ENSMUSG00000007815/ENSMUSG00000020372/ENSMUSG00000057789/ENSMUSG00000002015/ENSMUSG00000024778/ENSMUSG00000024401/ENSMUSG00000068329/…	29
BP	GO:0051258	protein polymerization	41/1425	176/11167	7.68e-05	0.00259642	ENSMUSG00000008475/ENSMUSG00000006304/ENSMUSG00000026341/ENSMUSG00000079426/ENSMUSG00000030707/ENSMUSG00000029465/ENSMUSG00000060791/ENSMUSG00000018293/ENSMUSG00000068566/ENSMUSG00000028745/ENSMUSG00000023277/ENSMUSG00000021068/ENSMUSG00000030403/ENSMUSG00000021676/ENSMUSG00000030744/ENSMUSG00000020152/ENSMUSG00000018736/ENSMUSG00000021771/ENSMUSG00000056737/ENSMUSG00000020315/ENSMUSG00000024142/…	41
BP	GO:0060627	regulation of vesicle-mediated transport	64/1425	315/11167	8.74e-05	0.00293404	ENSMUSG00000006519/ENSMUSG00000033220/ENSMUSG00000057729/ENSMUSG00000003134/ENSMUSG00000024659/ENSMUSG00000055447/ENSMUSG00000050335/ENSMUSG00000030707/ENSMUSG00000004665/ENSMUSG00000003283/ENSMUSG00000025351/ENSMUSG00000058715/ENSMUSG00000024164/ENSMUSG00000074272/ENSMUSG00000001175/ENSMUSG00000068798/ENSMUSG00000060601/ENSMUSG00000038147/ENSMUSG00000020132/ENSMUSG00000008859/ENSMUSG00000063065/…	64
BP	GO:0030595	leukocyte chemotaxis	31/1425	121/11167	8.87e-05	0.00295594	ENSMUSG00000033220/ENSMUSG00000056071/ENSMUSG00000016024/ENSMUSG00000048534/ENSMUSG00000024659/ENSMUSG00000050335/ENSMUSG00000056054/ENSMUSG00000030707/ENSMUSG00000000290/ENSMUSG00000028859/ENSMUSG00000041754/ENSMUSG00000058715/ENSMUSG00000026180/ENSMUSG00000051314/ENSMUSG00000063065/ENSMUSG00000035042/ENSMUSG00000040952/ENSMUSG00000021699/ENSMUSG00000002897/ENSMUSG00000028525/ENSMUSG00000027398/…	31
BP	GO:1904951	positive regulation of establishment of protein localization	71/1425	361/11167	0.000107174	0.00353412	ENSMUSG00000033220/ENSMUSG00000036427/ENSMUSG00000035242/ENSMUSG00000057666/ENSMUSG00000001441/ENSMUSG00000006699/ENSMUSG00000026568/ENSMUSG00000030432/ENSMUSG00000003161/ENSMUSG00000028173/ENSMUSG00000032691/ENSMUSG00000039960/ENSMUSG00000031328/ENSMUSG00000074272/ENSMUSG00000023944/ENSMUSG00000026150/ENSMUSG00000060601/ENSMUSG00000023571/ENSMUSG00000051314/ENSMUSG00000073982/ENSMUSG00000084786/…	71
BP	GO:0001906	cell killing	24/1425	85/11167	0.000107591	0.00353412	ENSMUSG00000015950/ENSMUSG00000030413/ENSMUSG00000057666/ENSMUSG00000030707/ENSMUSG00000020125/ENSMUSG00000041754/ENSMUSG00000032359/ENSMUSG00000074272/ENSMUSG00000023944/ENSMUSG00000004626/ENSMUSG00000022221/ENSMUSG00000040952/ENSMUSG00000021816/ENSMUSG00000060216/ENSMUSG00000032496/ENSMUSG00000026573/ENSMUSG00000031447/ENSMUSG00000040314/ENSMUSG00000038357/ENSMUSG00000022378/ENSMUSG00000031731/…	24
BP	GO:0032846	positive regulation of homeostatic process	36/1425	150/11167	0.000108373	0.00353421	ENSMUSG00000026568/ENSMUSG00000024659/ENSMUSG00000003161/ENSMUSG00000041324/ENSMUSG00000002963/ENSMUSG00000047139/ENSMUSG00000054717/ENSMUSG00000074272/ENSMUSG00000001175/ENSMUSG00000023571/ENSMUSG00000000532/ENSMUSG00000063065/ENSMUSG00000021816/ENSMUSG00000002603/ENSMUSG00000032462/ENSMUSG00000026622/ENSMUSG00000068039/ENSMUSG00000000568/ENSMUSG00000027398/ENSMUSG00000030007/ENSMUSG00000057789/…	36
BP	GO:0002576	platelet degranulation	7/1425	11/11167	0.000112191	0.00363259	ENSMUSG00000018293/ENSMUSG00000058715/ENSMUSG00000056201/ENSMUSG00000020120/ENSMUSG00000021457/ENSMUSG00000028656/ENSMUSG00000020787	7
BP	GO:0010952	positive regulation of peptidase activity	31/1425	123/11167	0.000123117	0.0039418	ENSMUSG00000056071/ENSMUSG00000020340/ENSMUSG00000024012/ENSMUSG00000056054/ENSMUSG00000036199/ENSMUSG00000021576/ENSMUSG00000032691/ENSMUSG00000032359/ENSMUSG00000030744/ENSMUSG00000063065/ENSMUSG00000019054/ENSMUSG00000079197/ENSMUSG00000021486/ENSMUSG00000026879/ENSMUSG00000000915/ENSMUSG00000007815/ENSMUSG00000020372/ENSMUSG00000057789/ENSMUSG00000002015/ENSMUSG00000024778/ENSMUSG00000024401/…	31
BP	GO:1902903	regulation of supramolecular fiber organization	45/1425	203/11167	0.00012348	0.0039418	ENSMUSG00000028843/ENSMUSG00000008475/ENSMUSG00000006304/ENSMUSG00000006699/ENSMUSG00000026341/ENSMUSG00000079426/ENSMUSG00000030707/ENSMUSG00000029465/ENSMUSG00000060791/ENSMUSG00000018293/ENSMUSG00000068566/ENSMUSG00000028745/ENSMUSG00000015932/ENSMUSG00000023277/ENSMUSG00000031328/ENSMUSG00000021068/ENSMUSG00000030403/ENSMUSG00000021676/ENSMUSG00000056201/ENSMUSG00000015656/ENSMUSG00000030744/…	45
BP	GO:0006979	response to oxidative stress	61/1425	301/11167	0.000136715	0.00433376	ENSMUSG00000024953/ENSMUSG00000017697/ENSMUSG00000015950/ENSMUSG00000063856/ENSMUSG00000026826/ENSMUSG00000031722/ENSMUSG00000026822/ENSMUSG00000064351/ENSMUSG00000008540/ENSMUSG00000024659/ENSMUSG00000009350/ENSMUSG00000028367/ENSMUSG00000002963/ENSMUSG00000031400/ENSMUSG00000022450/ENSMUSG00000027447/ENSMUSG00000063229/ENSMUSG00000024885/ENSMUSG00000030744/ENSMUSG00000018339/ENSMUSG00000046062/…	61
BP	GO:2001244	positive regulation of intrinsic apoptotic signaling pathway	16/1425	47/11167	0.000140237	0.00441453	ENSMUSG00000032369/ENSMUSG00000056071/ENSMUSG00000056054/ENSMUSG00000060938/ENSMUSG00000030744/ENSMUSG00000020733/ENSMUSG00000061477/ENSMUSG00000019054/ENSMUSG00000059291/ENSMUSG00000022221/ENSMUSG00000028820/ENSMUSG00000020372/ENSMUSG00000038612/ENSMUSG00000002015/ENSMUSG00000017707/ENSMUSG00000028964	16
BP	GO:0032101	regulation of response to external stimulus	76/1425	396/11167	0.000141381	0.00441987	ENSMUSG00000017697/ENSMUSG00000063856/ENSMUSG00000030413/ENSMUSG00000006519/ENSMUSG00000033220/ENSMUSG00000056071/ENSMUSG00000016024/ENSMUSG00000000244/ENSMUSG00000030342/ENSMUSG00000024659/ENSMUSG00000055447/ENSMUSG00000056054/ENSMUSG00000036748/ENSMUSG00000032691/ENSMUSG00000047139/ENSMUSG00000058715/ENSMUSG00000024164/ENSMUSG00000074272/ENSMUSG00000026180/ENSMUSG00000023571/ENSMUSG00000051314/…	76
BP	GO:2001056	positive regulation of cysteine-type endopeptidase activity	26/1425	97/11167	0.000145469	0.00451653	ENSMUSG00000056071/ENSMUSG00000020340/ENSMUSG00000024012/ENSMUSG00000056054/ENSMUSG00000036199/ENSMUSG00000021576/ENSMUSG00000032691/ENSMUSG00000032359/ENSMUSG00000030744/ENSMUSG00000019054/ENSMUSG00000026879/ENSMUSG00000000915/ENSMUSG00000007815/ENSMUSG00000020372/ENSMUSG00000057789/ENSMUSG00000002015/ENSMUSG00000024778/ENSMUSG00000024401/ENSMUSG00000068329/ENSMUSG00000039168/ENSMUSG00000028333/…	26
BP	GO:0051235	maintenance of location	43/1425	193/11167	0.000153556	0.00473517	ENSMUSG00000022555/ENSMUSG00000006519/ENSMUSG00000028494/ENSMUSG00000030707/ENSMUSG00000018293/ENSMUSG00000096054/ENSMUSG00000028465/ENSMUSG00000025232/ENSMUSG00000003161/ENSMUSG00000032540/ENSMUSG00000034593/ENSMUSG00000031328/ENSMUSG00000024164/ENSMUSG00000073616/ENSMUSG00000001175/ENSMUSG00000060601/ENSMUSG00000018326/ENSMUSG00000051314/ENSMUSG00000042524/ENSMUSG00000021699/ENSMUSG00000002603/…	43
BP	GO:0006954	inflammatory response	74/1425	385/11167	0.000164206	0.00501067	ENSMUSG00000017697/ENSMUSG00000015950/ENSMUSG00000063856/ENSMUSG00000032369/ENSMUSG00000030413/ENSMUSG00000006519/ENSMUSG00000031722/ENSMUSG00000056071/ENSMUSG00000016024/ENSMUSG00000046908/ENSMUSG00000024659/ENSMUSG00000055447/ENSMUSG00000056054/ENSMUSG00000003283/ENSMUSG00000064246/ENSMUSG00000000290/ENSMUSG00000020125/ENSMUSG00000036748/ENSMUSG00000025701/ENSMUSG00000032691/ENSMUSG00000047139/…	74
BP	GO:0002532	production of molecular mediator involved in inflammatory response	15/1425	43/11167	0.000165136	0.00501067	ENSMUSG00000016024/ENSMUSG00000036748/ENSMUSG00000025701/ENSMUSG00000058715/ENSMUSG00000044768/ENSMUSG00000060063/ENSMUSG00000027287/ENSMUSG00000040952/ENSMUSG00000005161/ENSMUSG00000002897/ENSMUSG00000034786/ENSMUSG00000021457/ENSMUSG00000024975/ENSMUSG00000050732/ENSMUSG00000020787	15
BP	GO:0032273	positive regulation of protein polymerization	23/1425	82/11167	0.000165807	0.00501067	ENSMUSG00000008475/ENSMUSG00000006304/ENSMUSG00000026341/ENSMUSG00000079426/ENSMUSG00000030707/ENSMUSG00000029465/ENSMUSG00000060791/ENSMUSG00000018293/ENSMUSG00000021068/ENSMUSG00000030403/ENSMUSG00000021676/ENSMUSG00000030744/ENSMUSG00000020152/ENSMUSG00000024142/ENSMUSG00000029622/ENSMUSG00000030447/ENSMUSG00000026879/ENSMUSG00000000915/ENSMUSG00000007815/ENSMUSG00000033940/ENSMUSG00000048076/…	23
BP	GO:0002446	neutrophil mediated immunity	10/1425	22/11167	0.000167124	0.00501704	ENSMUSG00000015950/ENSMUSG00000020125/ENSMUSG00000029484/ENSMUSG00000041754/ENSMUSG00000004626/ENSMUSG00000005103/ENSMUSG00000032739/ENSMUSG00000040314/ENSMUSG00000021457/ENSMUSG00000020681	10
BP	GO:0031640	killing of cells of other organism	11/1425	26/11167	0.000173315	0.00513487	ENSMUSG00000015950/ENSMUSG00000030413/ENSMUSG00000057666/ENSMUSG00000020125/ENSMUSG00000041754/ENSMUSG00000040952/ENSMUSG00000032496/ENSMUSG00000040314/ENSMUSG00000038357/ENSMUSG00000058600/ENSMUSG00000029373	11
BP	GO:0044364	disruption of cells of other organism	11/1425	26/11167	0.000173315	0.00513487	ENSMUSG00000015950/ENSMUSG00000030413/ENSMUSG00000057666/ENSMUSG00000020125/ENSMUSG00000041754/ENSMUSG00000040952/ENSMUSG00000032496/ENSMUSG00000040314/ENSMUSG00000038357/ENSMUSG00000058600/ENSMUSG00000029373	11
BP	GO:0051701	interaction with host	25/1425	93/11167	0.0001844	0.00542781	ENSMUSG00000037706/ENSMUSG00000057666/ENSMUSG00000034641/ENSMUSG00000074272/ENSMUSG00000025492/ENSMUSG00000024091/ENSMUSG00000064326/ENSMUSG00000022024/ENSMUSG00000033916/ENSMUSG00000002603/ENSMUSG00000026879/ENSMUSG00000009907/ENSMUSG00000068039/ENSMUSG00000019810/ENSMUSG00000024740/ENSMUSG00000020689/ENSMUSG00000025491/ENSMUSG00000026835/ENSMUSG00000014402/ENSMUSG00000019804/ENSMUSG00000032216/…	25
BP	GO:0009617	response to bacterium	67/1425	342/11167	0.000187099	0.00546734	ENSMUSG00000069516/ENSMUSG00000074604/ENSMUSG00000015950/ENSMUSG00000063856/ENSMUSG00000067149/ENSMUSG00000032369/ENSMUSG00000030413/ENSMUSG00000006519/ENSMUSG00000029322/ENSMUSG00000031722/ENSMUSG00000026822/ENSMUSG00000016024/ENSMUSG00000008540/ENSMUSG00000055447/ENSMUSG00000056054/ENSMUSG00000009350/ENSMUSG00000003283/ENSMUSG00000020125/ENSMUSG00000029484/ENSMUSG00000041754/ENSMUSG00000032691/…	67
BP	GO:0010243	response to organonitrogen compound	91/1425	497/11167	0.000188155	0.00546734	ENSMUSG00000017697/ENSMUSG00000074604/ENSMUSG00000026826/ENSMUSG00000006519/ENSMUSG00000036427/ENSMUSG00000008540/ENSMUSG00000003545/ENSMUSG00000024659/ENSMUSG00000067274/ENSMUSG00000006589/ENSMUSG00000026581/ENSMUSG00000023010/ENSMUSG00000034593/ENSMUSG00000050552/ENSMUSG00000074272/ENSMUSG00000015961/ENSMUSG00000023944/ENSMUSG00000028062/ENSMUSG00000063229/ENSMUSG00000068798/ENSMUSG00000023571/…	91
BP	GO:0002675	positive regulation of acute inflammatory response	8/1425	15/11167	0.000193122	0.00554064	ENSMUSG00000058715/ENSMUSG00000024164/ENSMUSG00000051314/ENSMUSG00000060063/ENSMUSG00000027398/ENSMUSG00000024401/ENSMUSG00000032487/ENSMUSG00000028964	8
BP	GO:0006120	mitochondrial electron transport, NADH to ubiquinone	8/1425	15/11167	0.000193122	0.00554064	ENSMUSG00000022354/ENSMUSG00000021606/ENSMUSG00000030647/ENSMUSG00000025204/ENSMUSG00000026895/ENSMUSG00000064363/ENSMUSG00000024099/ENSMUSG00000028964	8
BP	GO:1902905	positive regulation of supramolecular fiber organization	29/1425	115/11167	0.000198965	0.00567237	ENSMUSG00000008475/ENSMUSG00000006304/ENSMUSG00000006699/ENSMUSG00000026341/ENSMUSG00000079426/ENSMUSG00000030707/ENSMUSG00000029465/ENSMUSG00000060791/ENSMUSG00000018293/ENSMUSG00000015932/ENSMUSG00000021068/ENSMUSG00000030403/ENSMUSG00000021676/ENSMUSG00000056201/ENSMUSG00000030744/ENSMUSG00000020152/ENSMUSG00000024142/ENSMUSG00000005103/ENSMUSG00000029622/ENSMUSG00000030447/ENSMUSG00000026879/…	29
BP	GO:0098602	single organism cell adhesion	79/1425	420/11167	0.000206715	0.0058565	ENSMUSG00000017697/ENSMUSG00000062825/ENSMUSG00000034868/ENSMUSG00000033220/ENSMUSG00000056071/ENSMUSG00000020340/ENSMUSG00000019920/ENSMUSG00000006304/ENSMUSG00000000244/ENSMUSG00000006699/ENSMUSG00000030342/ENSMUSG00000024659/ENSMUSG00000027523/ENSMUSG00000055447/ENSMUSG00000050335/ENSMUSG00000056054/ENSMUSG00000030707/ENSMUSG00000068566/ENSMUSG00000028465/ENSMUSG00000000290/ENSMUSG00000020125/…	79
BP	GO:0002444	myeloid leukocyte mediated immunity	18/1425	58/11167	0.000210314	0.00592145	ENSMUSG00000015950/ENSMUSG00000033220/ENSMUSG00000020125/ENSMUSG00000029484/ENSMUSG00000041754/ENSMUSG00000058715/ENSMUSG00000024164/ENSMUSG00000038147/ENSMUSG00000004626/ENSMUSG00000027287/ENSMUSG00000005103/ENSMUSG00000028341/ENSMUSG00000032739/ENSMUSG00000040314/ENSMUSG00000021457/ENSMUSG00000050732/ENSMUSG00000020681/ENSMUSG00000040528	18
BP	GO:0032535	regulation of cellular component size	49/1425	232/11167	0.000220115	0.00613084	ENSMUSG00000028843/ENSMUSG00000008475/ENSMUSG00000006304/ENSMUSG00000026341/ENSMUSG00000079426/ENSMUSG00000030707/ENSMUSG00000029465/ENSMUSG00000060791/ENSMUSG00000018293/ENSMUSG00000068566/ENSMUSG00000028745/ENSMUSG00000015932/ENSMUSG00000023277/ENSMUSG00000050552/ENSMUSG00000023944/ENSMUSG00000030403/ENSMUSG00000038807/ENSMUSG00000020132/ENSMUSG00000021676/ENSMUSG00000056201/ENSMUSG00000020733/…	49
BP	GO:0010876	lipid localization	43/1425	196/11167	0.000220456	0.00613084	ENSMUSG00000022555/ENSMUSG00000053846/ENSMUSG00000028494/ENSMUSG00000016024/ENSMUSG00000028603/ENSMUSG00000024659/ENSMUSG00000025232/ENSMUSG00000032540/ENSMUSG00000041324/ENSMUSG00000024164/ENSMUSG00000074272/ENSMUSG00000060601/ENSMUSG00000051314/ENSMUSG00000020733/ENSMUSG00000018796/ENSMUSG00000004207/ENSMUSG00000030842/ENSMUSG00000021486/ENSMUSG00000021948/ENSMUSG00000009907/ENSMUSG00000023045/…	43
BP	GO:0006935	chemotaxis	54/1425	263/11167	0.000230234	0.00636373	ENSMUSG00000033220/ENSMUSG00000056071/ENSMUSG00000016024/ENSMUSG00000048534/ENSMUSG00000024659/ENSMUSG00000050335/ENSMUSG00000056054/ENSMUSG00000030707/ENSMUSG00000000290/ENSMUSG00000028859/ENSMUSG00000041754/ENSMUSG00000047139/ENSMUSG00000054717/ENSMUSG00000058715/ENSMUSG00000026180/ENSMUSG00000030403/ENSMUSG00000051314/ENSMUSG00000073982/ENSMUSG00000027935/ENSMUSG00000029530/ENSMUSG00000098274/…	54
BP	GO:0051818	disruption of cells of other organism involved in symbiotic interaction	7/1425	12/11167	0.000239559	0.0065417	ENSMUSG00000015950/ENSMUSG00000057666/ENSMUSG00000020125/ENSMUSG00000041754/ENSMUSG00000040314/ENSMUSG00000038357/ENSMUSG00000029373	7
BP	GO:0051883	killing of cells in other organism involved in symbiotic interaction	7/1425	12/11167	0.000239559	0.0065417	ENSMUSG00000015950/ENSMUSG00000057666/ENSMUSG00000020125/ENSMUSG00000041754/ENSMUSG00000040314/ENSMUSG00000038357/ENSMUSG00000029373	7
BP	GO:0015988	energy coupled proton transmembrane transport, against electrochemical gradient	9/1425	19/11167	0.000242897	0.00657037	ENSMUSG00000064351/ENSMUSG00000001750/ENSMUSG00000015575/ENSMUSG00000019210/ENSMUSG00000033379/ENSMUSG00000013160/ENSMUSG00000018770/ENSMUSG00000062683/ENSMUSG00000052459	9
BP	GO:0019915	lipid storage	16/1425	49/11167	0.000243508	0.00657037	ENSMUSG00000022555/ENSMUSG00000028494/ENSMUSG00000025232/ENSMUSG00000032540/ENSMUSG00000024164/ENSMUSG00000060601/ENSMUSG00000051314/ENSMUSG00000027398/ENSMUSG00000000594/ENSMUSG00000020189/ENSMUSG00000020689/ENSMUSG00000024401/ENSMUSG00000043421/ENSMUSG00000021665/ENSMUSG00000022463/ENSMUSG00000042349	16
BP	GO:0042330	taxis	54/1425	264/11167	0.000254405	0.00682377	ENSMUSG00000033220/ENSMUSG00000056071/ENSMUSG00000016024/ENSMUSG00000048534/ENSMUSG00000024659/ENSMUSG00000050335/ENSMUSG00000056054/ENSMUSG00000030707/ENSMUSG00000000290/ENSMUSG00000028859/ENSMUSG00000041754/ENSMUSG00000047139/ENSMUSG00000054717/ENSMUSG00000058715/ENSMUSG00000026180/ENSMUSG00000030403/ENSMUSG00000051314/ENSMUSG00000073982/ENSMUSG00000027935/ENSMUSG00000029530/ENSMUSG00000098274/…	54
BP	GO:0021762	substantia nigra development	11/1425	27/11167	0.000258977	0.00690554	ENSMUSG00000006699/ENSMUSG00000022890/ENSMUSG00000029580/ENSMUSG00000000563/ENSMUSG00000009013/ENSMUSG00000018965/ENSMUSG00000005510/ENSMUSG00000036751/ENSMUSG00000076432/ENSMUSG00000044080/ENSMUSG00000038696	11
BP	GO:0042743	hydrogen peroxide metabolic process	10/1425	23/11167	0.000262049	0.00694659	ENSMUSG00000024953/ENSMUSG00000015950/ENSMUSG00000063856/ENSMUSG00000006519/ENSMUSG00000031722/ENSMUSG00000009350/ENSMUSG00000018339/ENSMUSG00000015340/ENSMUSG00000005161/ENSMUSG00000028964	10
BP	GO:0016337	single organismal cell-cell adhesion	72/1425	378/11167	0.000265538	0.00699561	ENSMUSG00000017697/ENSMUSG00000062825/ENSMUSG00000034868/ENSMUSG00000033220/ENSMUSG00000056071/ENSMUSG00000020340/ENSMUSG00000000244/ENSMUSG00000006699/ENSMUSG00000030342/ENSMUSG00000024659/ENSMUSG00000027523/ENSMUSG00000055447/ENSMUSG00000050335/ENSMUSG00000056054/ENSMUSG00000030707/ENSMUSG00000068566/ENSMUSG00000028465/ENSMUSG00000000290/ENSMUSG00000020125/ENSMUSG00000020101/ENSMUSG00000032691/…	72
BP	GO:0010466	negative regulation of peptidase activity	31/1425	128/11167	0.000266984	0.00699561	ENSMUSG00000024953/ENSMUSG00000063856/ENSMUSG00000094733/ENSMUSG00000036427/ENSMUSG00000003644/ENSMUSG00000057666/ENSMUSG00000044734/ENSMUSG00000095620/ENSMUSG00000060147/ENSMUSG00000051748/ENSMUSG00000024164/ENSMUSG00000027447/ENSMUSG00000071561/ENSMUSG00000032484/ENSMUSG00000030654/ENSMUSG00000060216/ENSMUSG00000032496/ENSMUSG00000096472/ENSMUSG00000074698/ENSMUSG00000026249/ENSMUSG00000022781/…	31
BP	GO:0045765	regulation of angiogenesis	32/1425	134/11167	0.000281546	0.00733475	ENSMUSG00000064246/ENSMUSG00000000290/ENSMUSG00000029484/ENSMUSG00000021576/ENSMUSG00000000530/ENSMUSG00000024164/ENSMUSG00000032359/ENSMUSG00000074272/ENSMUSG00000026180/ENSMUSG00000026078/ENSMUSG00000015340/ENSMUSG00000036478/ENSMUSG00000032484/ENSMUSG00000007815/ENSMUSG00000026222/ENSMUSG00000062070/ENSMUSG00000027398/ENSMUSG00000052889/ENSMUSG00000020689/ENSMUSG00000030538/ENSMUSG00000040152/…	32
BP	GO:0002262	myeloid cell homeostasis	30/1425	123/11167	0.000292208	0.0074835	ENSMUSG00000036427/ENSMUSG00000024659/ENSMUSG00000052040/ENSMUSG00000041324/ENSMUSG00000047139/ENSMUSG00000054717/ENSMUSG00000039910/ENSMUSG00000058715/ENSMUSG00000031400/ENSMUSG00000026180/ENSMUSG00000000532/ENSMUSG00000054428/ENSMUSG00000025290/ENSMUSG00000040952/ENSMUSG00000032462/ENSMUSG00000028525/ENSMUSG00000024608/ENSMUSG00000057789/ENSMUSG00000028495/ENSMUSG00000032035/ENSMUSG00000061787/…	30
BP	GO:0010951	negative regulation of endopeptidase activity	30/1425	123/11167	0.000292208	0.0074835	ENSMUSG00000024953/ENSMUSG00000063856/ENSMUSG00000094733/ENSMUSG00000036427/ENSMUSG00000003644/ENSMUSG00000057666/ENSMUSG00000044734/ENSMUSG00000095620/ENSMUSG00000060147/ENSMUSG00000024164/ENSMUSG00000027447/ENSMUSG00000071561/ENSMUSG00000032484/ENSMUSG00000030654/ENSMUSG00000060216/ENSMUSG00000032496/ENSMUSG00000096472/ENSMUSG00000074698/ENSMUSG00000026249/ENSMUSG00000022781/ENSMUSG00000040152/…	30
BP	GO:0042742	defense response to bacterium	30/1425	123/11167	0.000292208	0.0074835	ENSMUSG00000069516/ENSMUSG00000015950/ENSMUSG00000067149/ENSMUSG00000030413/ENSMUSG00000006519/ENSMUSG00000029322/ENSMUSG00000031722/ENSMUSG00000016024/ENSMUSG00000009350/ENSMUSG00000003283/ENSMUSG00000020125/ENSMUSG00000029484/ENSMUSG00000041754/ENSMUSG00000054717/ENSMUSG00000058715/ENSMUSG00000030144/ENSMUSG00000040952/ENSMUSG00000052435/ENSMUSG00000021948/ENSMUSG00000032496/ENSMUSG00000028270/…	30
BP	GO:0050727	regulation of inflammatory response	39/1425	175/11167	0.000303292	0.00772371	ENSMUSG00000017697/ENSMUSG00000063856/ENSMUSG00000030413/ENSMUSG00000056071/ENSMUSG00000016024/ENSMUSG00000024659/ENSMUSG00000055447/ENSMUSG00000056054/ENSMUSG00000036748/ENSMUSG00000032691/ENSMUSG00000047139/ENSMUSG00000058715/ENSMUSG00000024164/ENSMUSG00000023571/ENSMUSG00000051314/ENSMUSG00000044768/ENSMUSG00000060063/ENSMUSG00000040952/ENSMUSG00000030751/ENSMUSG00000002897/ENSMUSG00000032109/…	39
BP	GO:1901342	regulation of vasculature development	34/1425	146/11167	0.000306188	0.00775391	ENSMUSG00000064246/ENSMUSG00000000290/ENSMUSG00000029484/ENSMUSG00000021576/ENSMUSG00000000530/ENSMUSG00000024164/ENSMUSG00000032359/ENSMUSG00000074272/ENSMUSG00000026180/ENSMUSG00000068798/ENSMUSG00000026078/ENSMUSG00000015340/ENSMUSG00000036478/ENSMUSG00000032484/ENSMUSG00000007815/ENSMUSG00000026222/ENSMUSG00000062070/ENSMUSG00000027398/ENSMUSG00000052889/ENSMUSG00000020689/ENSMUSG00000030538/…	34
BP	GO:0051924	regulation of calcium ion transport	29/1425	118/11167	0.000319164	0.00800163	ENSMUSG00000006519/ENSMUSG00000050335/ENSMUSG00000030707/ENSMUSG00000032562/ENSMUSG00000003161/ENSMUSG00000023010/ENSMUSG00000034593/ENSMUSG00000020577/ENSMUSG00000001175/ENSMUSG00000038147/ENSMUSG00000026021/ENSMUSG00000035042/ENSMUSG00000021699/ENSMUSG00000002603/ENSMUSG00000060216/ENSMUSG00000028525/ENSMUSG00000034330/ENSMUSG00000007815/ENSMUSG00000057789/ENSMUSG00000026573/ENSMUSG00000020689/…	29
BP	GO:0098542	defense response to other organism	57/1425	285/11167	0.0003195	0.00800163	ENSMUSG00000069516/ENSMUSG00000015950/ENSMUSG00000067149/ENSMUSG00000032369/ENSMUSG00000030413/ENSMUSG00000006519/ENSMUSG00000029322/ENSMUSG00000031722/ENSMUSG00000016024/ENSMUSG00000000244/ENSMUSG00000057666/ENSMUSG00000029780/ENSMUSG00000031827/ENSMUSG00000009350/ENSMUSG00000003283/ENSMUSG00000020125/ENSMUSG00000029484/ENSMUSG00000041754/ENSMUSG00000032691/ENSMUSG00000054717/ENSMUSG00000058715/…	57
BP	GO:0031532	actin cytoskeleton reorganization	18/1425	60/11167	0.000336665	0.00838517	ENSMUSG00000056071/ENSMUSG00000030220/ENSMUSG00000024659/ENSMUSG00000003283/ENSMUSG00000060791/ENSMUSG00000031328/ENSMUSG00000008859/ENSMUSG00000022439/ENSMUSG00000002603/ENSMUSG00000026879/ENSMUSG00000022443/ENSMUSG00000007815/ENSMUSG00000070733/ENSMUSG00000020120/ENSMUSG00000029254/ENSMUSG00000029053/ENSMUSG00000057531/ENSMUSG00000036718	18
BP	GO:0045055	regulated exocytosis	28/1425	113/11167	0.000347808	0.00854718	ENSMUSG00000033220/ENSMUSG00000030707/ENSMUSG00000018293/ENSMUSG00000029484/ENSMUSG00000058715/ENSMUSG00000074272/ENSMUSG00000001175/ENSMUSG00000068798/ENSMUSG00000038147/ENSMUSG00000004626/ENSMUSG00000056201/ENSMUSG00000027287/ENSMUSG00000019066/ENSMUSG00000021816/ENSMUSG00000028341/ENSMUSG00000032739/ENSMUSG00000031447/ENSMUSG00000020120/ENSMUSG00000031731/ENSMUSG00000052681/ENSMUSG00000021457/…	28
BP	GO:0006081	cellular aldehyde metabolic process	14/1425	41/11167	0.000349829	0.00854718	ENSMUSG00000011752/ENSMUSG00000021957/ENSMUSG00000036427/ENSMUSG00000028961/ENSMUSG00000031807/ENSMUSG00000023456/ENSMUSG00000031400/ENSMUSG00000024885/ENSMUSG00000022436/ENSMUSG00000028692/ENSMUSG00000053604/ENSMUSG00000026005/ENSMUSG00000025503/ENSMUSG00000028964	14
BP	GO:0032386	regulation of intracellular transport	71/1425	375/11167	0.000350555	0.00854718	ENSMUSG00000033220/ENSMUSG00000035242/ENSMUSG00000028603/ENSMUSG00000001441/ENSMUSG00000006699/ENSMUSG00000030432/ENSMUSG00000028367/ENSMUSG00000003161/ENSMUSG00000064215/ENSMUSG00000032691/ENSMUSG00000039960/ENSMUSG00000058715/ENSMUSG00000031328/ENSMUSG00000074272/ENSMUSG00000023944/ENSMUSG00000001175/ENSMUSG00000026150/ENSMUSG00000068798/ENSMUSG00000038147/ENSMUSG00000020132/ENSMUSG00000084786/…	71
BP	GO:0040017	positive regulation of locomotion	57/1425	286/11167	0.000350711	0.00854718	ENSMUSG00000049775/ENSMUSG00000033220/ENSMUSG00000028228/ENSMUSG00000016024/ENSMUSG00000050335/ENSMUSG00000030707/ENSMUSG00000018293/ENSMUSG00000068566/ENSMUSG00000020125/ENSMUSG00000029484/ENSMUSG00000021576/ENSMUSG00000031328/ENSMUSG00000032359/ENSMUSG00000025428/ENSMUSG00000026180/ENSMUSG00000024091/ENSMUSG00000000532/ENSMUSG00000024795/ENSMUSG00000063065/ENSMUSG00000035042/ENSMUSG00000024965/…	57
BP	GO:0035821	modification of morphology or physiology of other organism	23/1425	86/11167	0.000356558	0.00864319	ENSMUSG00000015950/ENSMUSG00000030413/ENSMUSG00000056071/ENSMUSG00000057666/ENSMUSG00000020125/ENSMUSG00000041754/ENSMUSG00000074272/ENSMUSG00000056201/ENSMUSG00000015656/ENSMUSG00000024091/ENSMUSG00000035042/ENSMUSG00000022024/ENSMUSG00000040952/ENSMUSG00000002603/ENSMUSG00000026434/ENSMUSG00000032496/ENSMUSG00000028800/ENSMUSG00000040314/ENSMUSG00000018930/ENSMUSG00000038357/ENSMUSG00000058600/…	23
BP	GO:0097190	apoptotic signaling pathway	82/1425	447/11167	0.000363544	0.00876565	ENSMUSG00000063856/ENSMUSG00000026826/ENSMUSG00000032369/ENSMUSG00000056071/ENSMUSG00000026822/ENSMUSG00000040385/ENSMUSG00000050335/ENSMUSG00000056054/ENSMUSG00000060126/ENSMUSG00000036199/ENSMUSG00000041324/ENSMUSG00000047139/ENSMUSG00000054717/ENSMUSG00000016319/ENSMUSG00000023010/ENSMUSG00000032359/ENSMUSG00000026150/ENSMUSG00000009633/ENSMUSG00000018983/ENSMUSG00000060938/ENSMUSG00000036880/…	82
BP	GO:0019058	viral life cycle	42/1425	195/11167	0.0003921	0.00940419	ENSMUSG00000032369/ENSMUSG00000037706/ENSMUSG00000006699/ENSMUSG00000018293/ENSMUSG00000034641/ENSMUSG00000031029/ENSMUSG00000074272/ENSMUSG00000023944/ENSMUSG00000025492/ENSMUSG00000015656/ENSMUSG00000024091/ENSMUSG00000064326/ENSMUSG00000035042/ENSMUSG00000032097/ENSMUSG00000033916/ENSMUSG00000026879/ENSMUSG00000026434/ENSMUSG00000032496/ENSMUSG00000009907/ENSMUSG00000024870/ENSMUSG00000037475/…	42
BP	GO:0001776	leukocyte homeostasis	23/1425	87/11167	0.000427213	0.0101924	ENSMUSG00000017697/ENSMUSG00000024659/ENSMUSG00000030707/ENSMUSG00000058818/ENSMUSG00000047139/ENSMUSG00000058715/ENSMUSG00000074272/ENSMUSG00000026180/ENSMUSG00000064326/ENSMUSG00000022221/ENSMUSG00000021816/ENSMUSG00000002603/ENSMUSG00000032462/ENSMUSG00000028525/ENSMUSG00000032218/ENSMUSG00000022496/ENSMUSG00000029723/ENSMUSG00000057789/ENSMUSG00000028495/ENSMUSG00000031497/ENSMUSG00000024778/…	23
BP	GO:0042493	response to drug	52/1425	257/11167	0.000431219	0.0102341	ENSMUSG00000017697/ENSMUSG00000006519/ENSMUSG00000026822/ENSMUSG00000028494/ENSMUSG00000008540/ENSMUSG00000003545/ENSMUSG00000024659/ENSMUSG00000027523/ENSMUSG00000041324/ENSMUSG00000011148/ENSMUSG00000027447/ENSMUSG00000023944/ENSMUSG00000026922/ENSMUSG00000063229/ENSMUSG00000058135/ENSMUSG00000045128/ENSMUSG00000068798/ENSMUSG00000015340/ENSMUSG00000018796/ENSMUSG00000029084/ENSMUSG00000048234/…	52
BP	GO:0002523	leukocyte migration involved in inflammatory response	7/1425	13/11167	0.000461914	0.0107832	ENSMUSG00000056071/ENSMUSG00000016024/ENSMUSG00000056054/ENSMUSG00000000290/ENSMUSG00000020125/ENSMUSG00000047139/ENSMUSG00000051314	7
BP	GO:0070486	leukocyte aggregation	7/1425	13/11167	0.000461914	0.0107832	ENSMUSG00000033220/ENSMUSG00000056071/ENSMUSG00000056054/ENSMUSG00000028341/ENSMUSG00000027398/ENSMUSG00000060803/ENSMUSG00000005087	7
BP	GO:0006690	icosanoid metabolic process	14/1425	42/11167	0.000463872	0.0107832	ENSMUSG00000074604/ENSMUSG00000015950/ENSMUSG00000024659/ENSMUSG00000015889/ENSMUSG00000025701/ENSMUSG00000063065/ENSMUSG00000060063/ENSMUSG00000039206/ENSMUSG00000028378/ENSMUSG00000020777/ENSMUSG00000032487/ENSMUSG00000021457/ENSMUSG00000033174/ENSMUSG00000036257	14
BP	GO:1901568	fatty acid derivative metabolic process	14/1425	42/11167	0.000463872	0.0107832	ENSMUSG00000074604/ENSMUSG00000015950/ENSMUSG00000024659/ENSMUSG00000015889/ENSMUSG00000025701/ENSMUSG00000063065/ENSMUSG00000060063/ENSMUSG00000039206/ENSMUSG00000028378/ENSMUSG00000020777/ENSMUSG00000032487/ENSMUSG00000021457/ENSMUSG00000033174/ENSMUSG00000036257	14
BP	GO:0002526	acute inflammatory response	19/1425	67/11167	0.000513677	0.0118198	ENSMUSG00000032369/ENSMUSG00000031722/ENSMUSG00000016024/ENSMUSG00000056054/ENSMUSG00000020125/ENSMUSG00000032691/ENSMUSG00000058715/ENSMUSG00000024164/ENSMUSG00000026180/ENSMUSG00000051314/ENSMUSG00000060063/ENSMUSG00000027398/ENSMUSG00000028988/ENSMUSG00000060803/ENSMUSG00000024401/ENSMUSG00000032487/ENSMUSG00000026399/ENSMUSG00000026981/ENSMUSG00000028964	19
BP	GO:0010594	regulation of endothelial cell migration	19/1425	67/11167	0.000513677	0.0118198	ENSMUSG00000028843/ENSMUSG00000029484/ENSMUSG00000021576/ENSMUSG00000000530/ENSMUSG00000074272/ENSMUSG00000025428/ENSMUSG00000024387/ENSMUSG00000002603/ENSMUSG00000007815/ENSMUSG00000026222/ENSMUSG00000020689/ENSMUSG00000030538/ENSMUSG00000040152/ENSMUSG00000032035/ENSMUSG00000028643/ENSMUSG00000032487/ENSMUSG00000041187/ENSMUSG00000028517/ENSMUSG00000025393	19
BP	GO:0050764	regulation of phagocytosis	17/1425	57/11167	0.000526775	0.0120599	ENSMUSG00000006519/ENSMUSG00000057729/ENSMUSG00000055447/ENSMUSG00000004665/ENSMUSG00000003283/ENSMUSG00000058715/ENSMUSG00000024164/ENSMUSG00000068798/ENSMUSG00000002603/ENSMUSG00000020372/ENSMUSG00000027398/ENSMUSG00000019804/ENSMUSG00000024401/ENSMUSG00000021457/ENSMUSG00000029254/ENSMUSG00000022488/ENSMUSG00000026177	17
BP	GO:0031334	positive regulation of protein complex assembly	35/1425	156/11167	0.000529945	0.0120716	ENSMUSG00000067149/ENSMUSG00000008475/ENSMUSG00000006304/ENSMUSG00000026341/ENSMUSG00000079426/ENSMUSG00000030707/ENSMUSG00000029465/ENSMUSG00000060791/ENSMUSG00000018293/ENSMUSG00000047139/ENSMUSG00000021068/ENSMUSG00000030403/ENSMUSG00000022377/ENSMUSG00000021676/ENSMUSG00000030744/ENSMUSG00000020152/ENSMUSG00000026021/ENSMUSG00000024142/ENSMUSG00000029622/ENSMUSG00000002603/ENSMUSG00000030447/…	35
BP	GO:0050792	regulation of viral process	37/1425	168/11167	0.000543974	0.0123292	ENSMUSG00000032369/ENSMUSG00000000244/ENSMUSG00000018293/ENSMUSG00000074272/ENSMUSG00000025492/ENSMUSG00000056201/ENSMUSG00000015656/ENSMUSG00000024091/ENSMUSG00000035042/ENSMUSG00000033916/ENSMUSG00000026879/ENSMUSG00000032109/ENSMUSG00000026434/ENSMUSG00000032496/ENSMUSG00000009907/ENSMUSG00000052776/ENSMUSG00000027398/ENSMUSG00000024740/ENSMUSG00000040296/ENSMUSG00000041560/ENSMUSG00000028800/…	37
BP	GO:0006123	mitochondrial electron transport, cytochrome c to oxygen	6/1425	10/11167	0.000567351	0.0127354	ENSMUSG00000064351/ENSMUSG00000031818/ENSMUSG00000030785/ENSMUSG00000000088/ENSMUSG00000017778/ENSMUSG00000035885	6
BP	GO:0051983	regulation of chromosome segregation	21/1425	78/11167	0.000574937	0.0127354	ENSMUSG00000006699/ENSMUSG00000030763/ENSMUSG00000024190/ENSMUSG00000030649/ENSMUSG00000028820/ENSMUSG00000026039/ENSMUSG00000026622/ENSMUSG00000022314/ENSMUSG00000074698/ENSMUSG00000025135/ENSMUSG00000027331/ENSMUSG00000066979/ENSMUSG00000015937/ENSMUSG00000001403/ENSMUSG00000038379/ENSMUSG00000045328/ENSMUSG00000028678/ENSMUSG00000004364/ENSMUSG00000020594/ENSMUSG00000029554/ENSMUSG00000006005	21
BP	GO:0051047	positive regulation of secretion	47/1425	229/11167	0.000575441	0.0127354	ENSMUSG00000006519/ENSMUSG00000056071/ENSMUSG00000036427/ENSMUSG00000057666/ENSMUSG00000026568/ENSMUSG00000056054/ENSMUSG00000003161/ENSMUSG00000028173/ENSMUSG00000032691/ENSMUSG00000058715/ENSMUSG00000074272/ENSMUSG00000060601/ENSMUSG00000023571/ENSMUSG00000051314/ENSMUSG00000063065/ENSMUSG00000020315/ENSMUSG00000029084/ENSMUSG00000022514/ENSMUSG00000021794/ENSMUSG00000019066/ENSMUSG00000033916/…	47
BP	GO:0002861	regulation of inflammatory response to antigenic stimulus	8/1425	17/11167	0.000575945	0.0127354	ENSMUSG00000063856/ENSMUSG00000047139/ENSMUSG00000058715/ENSMUSG00000024164/ENSMUSG00000030751/ENSMUSG00000005779/ENSMUSG00000024401/ENSMUSG00000028964	8
BP	GO:0006925	inflammatory cell apoptotic process	8/1425	17/11167	0.000575945	0.0127354	ENSMUSG00000024659/ENSMUSG00000026180/ENSMUSG00000035042/ENSMUSG00000032462/ENSMUSG00000068039/ENSMUSG00000024778/ENSMUSG00000045502/ENSMUSG00000000817	8
BP	GO:0090066	regulation of anatomical structure size	55/1425	279/11167	0.000583331	0.0128361	ENSMUSG00000063856/ENSMUSG00000028843/ENSMUSG00000008475/ENSMUSG00000006304/ENSMUSG00000026341/ENSMUSG00000079426/ENSMUSG00000030707/ENSMUSG00000029465/ENSMUSG00000060791/ENSMUSG00000018293/ENSMUSG00000068566/ENSMUSG00000028745/ENSMUSG00000015932/ENSMUSG00000023277/ENSMUSG00000050552/ENSMUSG00000031400/ENSMUSG00000023944/ENSMUSG00000030403/ENSMUSG00000038807/ENSMUSG00000020132/ENSMUSG00000021676/…	55
BP	GO:0098609	cell-cell adhesion	77/1425	421/11167	0.000595851	0.0130483	ENSMUSG00000017697/ENSMUSG00000062825/ENSMUSG00000034868/ENSMUSG00000033220/ENSMUSG00000056071/ENSMUSG00000020340/ENSMUSG00000000244/ENSMUSG00000006699/ENSMUSG00000048534/ENSMUSG00000030342/ENSMUSG00000024659/ENSMUSG00000027523/ENSMUSG00000040385/ENSMUSG00000055447/ENSMUSG00000050335/ENSMUSG00000056054/ENSMUSG00000030707/ENSMUSG00000068566/ENSMUSG00000028465/ENSMUSG00000000290/ENSMUSG00000020125/…	77
BP	GO:0051656	establishment of organelle localization	54/1425	273/11167	0.000599027	0.0130548	ENSMUSG00000033220/ENSMUSG00000024480/ENSMUSG00000006699/ENSMUSG00000026341/ENSMUSG00000096054/ENSMUSG00000021576/ENSMUSG00000047139/ENSMUSG00000058715/ENSMUSG00000034593/ENSMUSG00000026028/ENSMUSG00000001175/ENSMUSG00000068798/ENSMUSG00000038147/ENSMUSG00000063457/ENSMUSG00000020733/ENSMUSG00000020152/ENSMUSG00000018736/ENSMUSG00000027287/ENSMUSG00000042524/ENSMUSG00000033916/ENSMUSG00000045302/…	54
BP	GO:0051222	positive regulation of protein transport	64/1425	337/11167	0.000619259	0.0134311	ENSMUSG00000033220/ENSMUSG00000036427/ENSMUSG00000035242/ENSMUSG00000057666/ENSMUSG00000001441/ENSMUSG00000006699/ENSMUSG00000026568/ENSMUSG00000030432/ENSMUSG00000003161/ENSMUSG00000028173/ENSMUSG00000032691/ENSMUSG00000039960/ENSMUSG00000031328/ENSMUSG00000074272/ENSMUSG00000023944/ENSMUSG00000026150/ENSMUSG00000060601/ENSMUSG00000023571/ENSMUSG00000051314/ENSMUSG00000084786/ENSMUSG00000024795/…	64
BP	GO:0019730	antimicrobial humoral response	12/1425	34/11167	0.000652486	0.0140844	ENSMUSG00000067149/ENSMUSG00000030413/ENSMUSG00000056071/ENSMUSG00000057666/ENSMUSG00000020125/ENSMUSG00000040952/ENSMUSG00000032496/ENSMUSG00000040314/ENSMUSG00000038357/ENSMUSG00000058600/ENSMUSG00000029373/ENSMUSG00000079641	12
BP	GO:0006733	oxidoreduction coenzyme metabolic process	26/1425	106/11167	0.000657802	0.0141318	ENSMUSG00000024953/ENSMUSG00000015950/ENSMUSG00000011752/ENSMUSG00000025877/ENSMUSG00000036427/ENSMUSG00000019179/ENSMUSG00000057666/ENSMUSG00000028961/ENSMUSG00000026568/ENSMUSG00000031807/ENSMUSG00000023456/ENSMUSG00000031400/ENSMUSG00000063229/ENSMUSG00000034160/ENSMUSG00000024556/ENSMUSG00000020321/ENSMUSG00000062070/ENSMUSG00000063524/ENSMUSG00000053604/ENSMUSG00000026005/ENSMUSG00000023861/…	26
BP	GO:0043542	endothelial cell migration	24/1425	95/11167	0.000664378	0.0141617	ENSMUSG00000063856/ENSMUSG00000028843/ENSMUSG00000000290/ENSMUSG00000029484/ENSMUSG00000021576/ENSMUSG00000000530/ENSMUSG00000074272/ENSMUSG00000025428/ENSMUSG00000024387/ENSMUSG00000027935/ENSMUSG00000019433/ENSMUSG00000002603/ENSMUSG00000022443/ENSMUSG00000007815/ENSMUSG00000026222/ENSMUSG00000020689/ENSMUSG00000030538/ENSMUSG00000040152/ENSMUSG00000032035/ENSMUSG00000028643/ENSMUSG00000032487/…	24
BP	GO:1903532	positive regulation of secretion by cell	44/1425	212/11167	0.000665442	0.0141617	ENSMUSG00000036427/ENSMUSG00000057666/ENSMUSG00000026568/ENSMUSG00000003161/ENSMUSG00000028173/ENSMUSG00000032691/ENSMUSG00000058715/ENSMUSG00000074272/ENSMUSG00000060601/ENSMUSG00000023571/ENSMUSG00000051314/ENSMUSG00000063065/ENSMUSG00000020315/ENSMUSG00000029084/ENSMUSG00000022514/ENSMUSG00000021794/ENSMUSG00000019066/ENSMUSG00000033916/ENSMUSG00000021816/ENSMUSG00000002603/ENSMUSG00000028249/…	44
BP	GO:0051783	regulation of nuclear division	31/1425	135/11167	0.000713018	0.0150708	ENSMUSG00000006699/ENSMUSG00000030733/ENSMUSG00000024795/ENSMUSG00000030763/ENSMUSG00000033916/ENSMUSG00000002603/ENSMUSG00000024190/ENSMUSG00000030649/ENSMUSG00000026039/ENSMUSG00000006398/ENSMUSG00000009907/ENSMUSG00000026622/ENSMUSG00000022314/ENSMUSG00000027398/ENSMUSG00000074698/ENSMUSG00000022436/ENSMUSG00000018965/ENSMUSG00000025135/ENSMUSG00000027469/ENSMUSG00000066979/ENSMUSG00000020235/…	31
BP	GO:0051346	negative regulation of hydrolase activity	46/1425	225/11167	0.000714809	0.0150708	ENSMUSG00000024953/ENSMUSG00000063856/ENSMUSG00000094733/ENSMUSG00000036427/ENSMUSG00000003644/ENSMUSG00000057666/ENSMUSG00000024659/ENSMUSG00000044734/ENSMUSG00000095620/ENSMUSG00000060147/ENSMUSG00000023010/ENSMUSG00000051748/ENSMUSG00000024164/ENSMUSG00000027447/ENSMUSG00000023132/ENSMUSG00000054428/ENSMUSG00000071561/ENSMUSG00000032484/ENSMUSG00000030654/ENSMUSG00000060216/ENSMUSG00000068747/…	46
BP	GO:0050829	defense response to Gram-negative bacterium	11/1425	30/11167	0.000754041	0.0158244	ENSMUSG00000069516/ENSMUSG00000016024/ENSMUSG00000020125/ENSMUSG00000041754/ENSMUSG00000054717/ENSMUSG00000040952/ENSMUSG00000032496/ENSMUSG00000040314/ENSMUSG00000038357/ENSMUSG00000058600/ENSMUSG00000026177	11
BP	GO:0006937	regulation of muscle contraction	17/1425	59/11167	0.000816226	0.0170505	ENSMUSG00000017697/ENSMUSG00000015950/ENSMUSG00000003161/ENSMUSG00000031328/ENSMUSG00000026021/ENSMUSG00000064179/ENSMUSG00000021699/ENSMUSG00000028525/ENSMUSG00000007815/ENSMUSG00000044447/ENSMUSG00000032487/ENSMUSG00000018340/ENSMUSG00000041695/ENSMUSG00000072772/ENSMUSG00000020787/ENSMUSG00000015605/ENSMUSG00000026313	17
BP	GO:0061844	antimicrobial humoral immune response mediated by antimicrobial peptide	10/1425	26/11167	0.000847776	0.0176283	ENSMUSG00000030413/ENSMUSG00000056071/ENSMUSG00000057666/ENSMUSG00000020125/ENSMUSG00000040952/ENSMUSG00000032496/ENSMUSG00000038357/ENSMUSG00000058600/ENSMUSG00000029373/ENSMUSG00000079641	10
BP	GO:0048857	neural nucleus development	12/1425	35/11167	0.000879018	0.0181945	ENSMUSG00000006699/ENSMUSG00000022890/ENSMUSG00000029580/ENSMUSG00000000563/ENSMUSG00000009013/ENSMUSG00000018965/ENSMUSG00000005510/ENSMUSG00000036751/ENSMUSG00000076432/ENSMUSG00000044080/ENSMUSG00000038696/ENSMUSG00000022568	12
BP	GO:0015991	ATP hydrolysis coupled proton transport	8/1425	18/11167	0.00092142	0.0188995	ENSMUSG00000001750/ENSMUSG00000015575/ENSMUSG00000019210/ENSMUSG00000033379/ENSMUSG00000013160/ENSMUSG00000018770/ENSMUSG00000062683/ENSMUSG00000052459	8
BP	GO:0034110	regulation of homotypic cell-cell adhesion	8/1425	18/11167	0.00092142	0.0188995	ENSMUSG00000030342/ENSMUSG00000047139/ENSMUSG00000074272/ENSMUSG00000035042/ENSMUSG00000021948/ENSMUSG00000026249/ENSMUSG00000021457/ENSMUSG00000030534	8
BP	GO:0051817	modification of morphology or physiology of other organism involved in symbiotic interaction	19/1425	70/11167	0.000927867	0.018946	ENSMUSG00000015950/ENSMUSG00000057666/ENSMUSG00000020125/ENSMUSG00000041754/ENSMUSG00000074272/ENSMUSG00000056201/ENSMUSG00000015656/ENSMUSG00000024091/ENSMUSG00000035042/ENSMUSG00000022024/ENSMUSG00000002603/ENSMUSG00000026434/ENSMUSG00000032496/ENSMUSG00000028800/ENSMUSG00000040314/ENSMUSG00000018930/ENSMUSG00000038357/ENSMUSG00000032383/ENSMUSG00000029373	19
BP	GO:0048872	homeostasis of number of cells	46/1425	228/11167	0.000959084	0.0194956	ENSMUSG00000024953/ENSMUSG00000017697/ENSMUSG00000036427/ENSMUSG00000024659/ENSMUSG00000030707/ENSMUSG00000058818/ENSMUSG00000052040/ENSMUSG00000041324/ENSMUSG00000047139/ENSMUSG00000054717/ENSMUSG00000039910/ENSMUSG00000058715/ENSMUSG00000031400/ENSMUSG00000074272/ENSMUSG00000026180/ENSMUSG00000000532/ENSMUSG00000064326/ENSMUSG00000009628/ENSMUSG00000054428/ENSMUSG00000025290/ENSMUSG00000022221/…	46
BP	GO:0032272	negative regulation of protein polymerization	13/1425	40/11167	0.000963515	0.0194983	ENSMUSG00000018293/ENSMUSG00000068566/ENSMUSG00000028745/ENSMUSG00000023277/ENSMUSG00000021771/ENSMUSG00000056737/ENSMUSG00000020315/ENSMUSG00000026879/ENSMUSG00000000915/ENSMUSG00000029840/ENSMUSG00000021948/ENSMUSG00000067851/ENSMUSG00000027479	13
BP	GO:0051493	regulation of cytoskeleton organization	59/1425	311/11167	0.00101967	0.020543	ENSMUSG00000028843/ENSMUSG00000030220/ENSMUSG00000008475/ENSMUSG00000006304/ENSMUSG00000006699/ENSMUSG00000026341/ENSMUSG00000079426/ENSMUSG00000030707/ENSMUSG00000003283/ENSMUSG00000029465/ENSMUSG00000060791/ENSMUSG00000018293/ENSMUSG00000068566/ENSMUSG00000028745/ENSMUSG00000015932/ENSMUSG00000023277/ENSMUSG00000031328/ENSMUSG00000021068/ENSMUSG00000030403/ENSMUSG00000021676/ENSMUSG00000056201/…	59
BP	GO:0042744	hydrogen peroxide catabolic process	6/1425	11/11167	0.00111354	0.0222306	ENSMUSG00000024953/ENSMUSG00000063856/ENSMUSG00000031722/ENSMUSG00000009350/ENSMUSG00000018339/ENSMUSG00000005161	6
BP	GO:0090330	regulation of platelet aggregation	6/1425	11/11167	0.00111354	0.0222306	ENSMUSG00000030342/ENSMUSG00000074272/ENSMUSG00000021948/ENSMUSG00000026249/ENSMUSG00000021457/ENSMUSG00000030534	6
BP	GO:2000117	negative regulation of cysteine-type endopeptidase activity	19/1425	71/11167	0.00111815	0.0222306	ENSMUSG00000024953/ENSMUSG00000063856/ENSMUSG00000036427/ENSMUSG00000003644/ENSMUSG00000027447/ENSMUSG00000030654/ENSMUSG00000060216/ENSMUSG00000032496/ENSMUSG00000096472/ENSMUSG00000074698/ENSMUSG00000022781/ENSMUSG00000040152/ENSMUSG00000087260/ENSMUSG00000031221/ENSMUSG00000032487/ENSMUSG00000017716/ENSMUSG00000005087/ENSMUSG00000029131/ENSMUSG00000028964	19
BP	GO:0006164	purine nucleotide biosynthetic process	29/1425	127/11167	0.00114519	0.0226688	ENSMUSG00000017697/ENSMUSG00000027523/ENSMUSG00000003072/ENSMUSG00000006589/ENSMUSG00000034566/ENSMUSG00000001750/ENSMUSG00000028792/ENSMUSG00000022890/ENSMUSG00000030851/ENSMUSG00000038690/ENSMUSG00000025781/ENSMUSG00000011148/ENSMUSG00000025428/ENSMUSG00000015961/ENSMUSG00000064357/ENSMUSG00000050856/ENSMUSG00000000563/ENSMUSG00000002603/ENSMUSG00000052776/ENSMUSG00000034353/ENSMUSG00000032690/…	29
BP	GO:0051046	regulation of secretion	73/1425	404/11167	0.00115672	0.0227975	ENSMUSG00000017697/ENSMUSG00000006519/ENSMUSG00000033220/ENSMUSG00000056071/ENSMUSG00000036427/ENSMUSG00000057666/ENSMUSG00000026568/ENSMUSG00000024659/ENSMUSG00000027523/ENSMUSG00000056054/ENSMUSG00000003161/ENSMUSG00000028173/ENSMUSG00000041324/ENSMUSG00000032691/ENSMUSG00000023010/ENSMUSG00000058715/ENSMUSG00000074272/ENSMUSG00000001175/ENSMUSG00000068798/ENSMUSG00000060601/ENSMUSG00000038147/…	73
BP	GO:0030834	regulation of actin filament depolymerization	12/1425	36/11167	0.00116744	0.0229092	ENSMUSG00000028843/ENSMUSG00000028745/ENSMUSG00000015932/ENSMUSG00000056201/ENSMUSG00000056737/ENSMUSG00000020315/ENSMUSG00000005103/ENSMUSG00000026879/ENSMUSG00000029840/ENSMUSG00000023022/ENSMUSG00000022436/ENSMUSG00000020120	12
BP	GO:0040012	regulation of locomotion	86/1425	491/11167	0.00118496	0.0231528	ENSMUSG00000049775/ENSMUSG00000017697/ENSMUSG00000028843/ENSMUSG00000033220/ENSMUSG00000028228/ENSMUSG00000016024/ENSMUSG00000030220/ENSMUSG00000037706/ENSMUSG00000024659/ENSMUSG00000050335/ENSMUSG00000030707/ENSMUSG00000004665/ENSMUSG00000018293/ENSMUSG00000068566/ENSMUSG00000020125/ENSMUSG00000029484/ENSMUSG00000021576/ENSMUSG00000039910/ENSMUSG00000000530/ENSMUSG00000031328/ENSMUSG00000032359/…	86
BP	GO:0044764	multi-organism cellular process	72/1425	398/11167	0.00120649	0.0234722	ENSMUSG00000032369/ENSMUSG00000030413/ENSMUSG00000026822/ENSMUSG00000037706/ENSMUSG00000000244/ENSMUSG00000006699/ENSMUSG00000029780/ENSMUSG00000018293/ENSMUSG00000034641/ENSMUSG00000031029/ENSMUSG00000032691/ENSMUSG00000074272/ENSMUSG00000023944/ENSMUSG00000025492/ENSMUSG00000056201/ENSMUSG00000015656/ENSMUSG00000024091/ENSMUSG00000064326/ENSMUSG00000035042/ENSMUSG00000028029/ENSMUSG00000022051/…	72
BP	GO:0016032	viral process	71/1425	392/11167	0.00125821	0.0243738	ENSMUSG00000032369/ENSMUSG00000026822/ENSMUSG00000037706/ENSMUSG00000000244/ENSMUSG00000006699/ENSMUSG00000029780/ENSMUSG00000018293/ENSMUSG00000034641/ENSMUSG00000031029/ENSMUSG00000032691/ENSMUSG00000074272/ENSMUSG00000023944/ENSMUSG00000025492/ENSMUSG00000056201/ENSMUSG00000015656/ENSMUSG00000024091/ENSMUSG00000064326/ENSMUSG00000035042/ENSMUSG00000028029/ENSMUSG00000022051/ENSMUSG00000022221/…	71
BP	GO:0030260	entry into host cell	14/1425	46/11167	0.00128691	0.0243975	ENSMUSG00000037706/ENSMUSG00000034641/ENSMUSG00000074272/ENSMUSG00000025492/ENSMUSG00000064326/ENSMUSG00000026879/ENSMUSG00000019810/ENSMUSG00000020689/ENSMUSG00000025491/ENSMUSG00000026835/ENSMUSG00000019804/ENSMUSG00000050732/ENSMUSG00000026399/ENSMUSG00000029915	14
BP	GO:0044409	entry into host	14/1425	46/11167	0.00128691	0.0243975	ENSMUSG00000037706/ENSMUSG00000034641/ENSMUSG00000074272/ENSMUSG00000025492/ENSMUSG00000064326/ENSMUSG00000026879/ENSMUSG00000019810/ENSMUSG00000020689/ENSMUSG00000025491/ENSMUSG00000026835/ENSMUSG00000019804/ENSMUSG00000050732/ENSMUSG00000026399/ENSMUSG00000029915	14
BP	GO:0050818	regulation of coagulation	14/1425	46/11167	0.00128691	0.0243975	ENSMUSG00000056071/ENSMUSG00000030342/ENSMUSG00000027712/ENSMUSG00000058715/ENSMUSG00000074272/ENSMUSG00000005161/ENSMUSG00000021948/ENSMUSG00000019790/ENSMUSG00000026249/ENSMUSG00000029428/ENSMUSG00000040152/ENSMUSG00000020120/ENSMUSG00000021457/ENSMUSG00000030534	14
BP	GO:0051806	entry into cell of other organism involved in symbiotic interaction	14/1425	46/11167	0.00128691	0.0243975	ENSMUSG00000037706/ENSMUSG00000034641/ENSMUSG00000074272/ENSMUSG00000025492/ENSMUSG00000064326/ENSMUSG00000026879/ENSMUSG00000019810/ENSMUSG00000020689/ENSMUSG00000025491/ENSMUSG00000026835/ENSMUSG00000019804/ENSMUSG00000050732/ENSMUSG00000026399/ENSMUSG00000029915	14
BP	GO:0051828	entry into other organism involved in symbiotic interaction	14/1425	46/11167	0.00128691	0.0243975	ENSMUSG00000037706/ENSMUSG00000034641/ENSMUSG00000074272/ENSMUSG00000025492/ENSMUSG00000064326/ENSMUSG00000026879/ENSMUSG00000019810/ENSMUSG00000020689/ENSMUSG00000025491/ENSMUSG00000026835/ENSMUSG00000019804/ENSMUSG00000050732/ENSMUSG00000026399/ENSMUSG00000029915	14
BP	GO:0043299	leukocyte degranulation	15/1425	51/11167	0.00129173	0.0243975	ENSMUSG00000033220/ENSMUSG00000030707/ENSMUSG00000029484/ENSMUSG00000058715/ENSMUSG00000074272/ENSMUSG00000038147/ENSMUSG00000004626/ENSMUSG00000027287/ENSMUSG00000028341/ENSMUSG00000032739/ENSMUSG00000031447/ENSMUSG00000031731/ENSMUSG00000021457/ENSMUSG00000050732/ENSMUSG00000040528	15
BP	GO:1901565	organonitrogen compound catabolic process	35/1425	164/11167	0.00136626	0.0256155	ENSMUSG00000017697/ENSMUSG00000015950/ENSMUSG00000030413/ENSMUSG00000001441/ENSMUSG00000015889/ENSMUSG00000025232/ENSMUSG00000032359/ENSMUSG00000024213/ENSMUSG00000041426/ENSMUSG00000021794/ENSMUSG00000021699/ENSMUSG00000002603/ENSMUSG00000025330/ENSMUSG00000021948/ENSMUSG00000028525/ENSMUSG00000043873/ENSMUSG00000020372/ENSMUSG00000022436/ENSMUSG00000000594/ENSMUSG00000020097/ENSMUSG00000030802/…	35
BP	GO:0051301	cell division	77/1425	433/11167	0.00136752	0.0256155	ENSMUSG00000006699/ENSMUSG00000026341/ENSMUSG00000040385/ENSMUSG00000032562/ENSMUSG00000014956/ENSMUSG00000031347/ENSMUSG00000056201/ENSMUSG00000045817/ENSMUSG00000030744/ENSMUSG00000020152/ENSMUSG00000059248/ENSMUSG00000034165/ENSMUSG00000008859/ENSMUSG00000024795/ENSMUSG00000020315/ENSMUSG00000019433/ENSMUSG00000070544/ENSMUSG00000033916/ENSMUSG00000002603/ENSMUSG00000030649/ENSMUSG00000032462/…	77
BP	GO:0002673	regulation of acute inflammatory response	11/1425	32/11167	0.00139834	0.0259781	ENSMUSG00000032691/ENSMUSG00000058715/ENSMUSG00000024164/ENSMUSG00000051314/ENSMUSG00000060063/ENSMUSG00000027398/ENSMUSG00000060803/ENSMUSG00000024401/ENSMUSG00000032487/ENSMUSG00000026399/ENSMUSG00000028964	11
BP	GO:0030837	negative regulation of actin filament polymerization	11/1425	32/11167	0.00139834	0.0259781	ENSMUSG00000018293/ENSMUSG00000068566/ENSMUSG00000028745/ENSMUSG00000023277/ENSMUSG00000056737/ENSMUSG00000020315/ENSMUSG00000026879/ENSMUSG00000000915/ENSMUSG00000029840/ENSMUSG00000021948/ENSMUSG00000067851	11
BP	GO:0010543	regulation of platelet activation	8/1425	19/11167	0.00141489	0.026072	ENSMUSG00000030342/ENSMUSG00000058715/ENSMUSG00000074272/ENSMUSG00000021948/ENSMUSG00000026249/ENSMUSG00000020120/ENSMUSG00000021457/ENSMUSG00000030534	8
BP	GO:0042119	neutrophil activation	8/1425	19/11167	0.00141489	0.026072	ENSMUSG00000029484/ENSMUSG00000058715/ENSMUSG00000026180/ENSMUSG00000004626/ENSMUSG00000035042/ENSMUSG00000021948/ENSMUSG00000032739/ENSMUSG00000021457	8
BP	GO:0042273	ribosomal large subunit biogenesis	18/1425	67/11167	0.0014236	0.0261263	ENSMUSG00000062647/ENSMUSG00000043716/ENSMUSG00000060938/ENSMUSG00000098274/ENSMUSG00000058546/ENSMUSG00000059291/ENSMUSG00000060636/ENSMUSG00000052253/ENSMUSG00000008682/ENSMUSG00000041560/ENSMUSG00000063888/ENSMUSG00000029614/ENSMUSG00000021147/ENSMUSG00000062997/ENSMUSG00000060739/ENSMUSG00000078193/ENSMUSG00000058558/ENSMUSG00000058443	18
BP	GO:0043254	regulation of protein complex assembly	53/1425	277/11167	0.0014752	0.0269641	ENSMUSG00000067149/ENSMUSG00000008475/ENSMUSG00000006304/ENSMUSG00000006699/ENSMUSG00000026341/ENSMUSG00000079426/ENSMUSG00000030707/ENSMUSG00000003283/ENSMUSG00000029465/ENSMUSG00000060791/ENSMUSG00000018293/ENSMUSG00000068566/ENSMUSG00000028745/ENSMUSG00000023277/ENSMUSG00000047139/ENSMUSG00000021068/ENSMUSG00000030403/ENSMUSG00000022377/ENSMUSG00000021676/ENSMUSG00000030744/ENSMUSG00000020152/…	53
BP	GO:1901136	carbohydrate derivative catabolic process	22/1425	89/11167	0.00148733	0.0269845	ENSMUSG00000017697/ENSMUSG00000030413/ENSMUSG00000025232/ENSMUSG00000027447/ENSMUSG00000024213/ENSMUSG00000021699/ENSMUSG00000002603/ENSMUSG00000021948/ENSMUSG00000028525/ENSMUSG00000043873/ENSMUSG00000020372/ENSMUSG00000019810/ENSMUSG00000000594/ENSMUSG00000032437/ENSMUSG00000024754/ENSMUSG00000021665/ENSMUSG00000025584/ENSMUSG00000005087/ENSMUSG00000029171/ENSMUSG00000031767/ENSMUSG00000036073/…	22
BP	GO:0044724	single-organism carbohydrate catabolic process	20/1425	78/11167	0.00148822	0.0269845	ENSMUSG00000011752/ENSMUSG00000025877/ENSMUSG00000036427/ENSMUSG00000057666/ENSMUSG00000040385/ENSMUSG00000023456/ENSMUSG00000063229/ENSMUSG00000014956/ENSMUSG00000034160/ENSMUSG00000062070/ENSMUSG00000000594/ENSMUSG00000028692/ENSMUSG00000063524/ENSMUSG00000033400/ENSMUSG00000025059/ENSMUSG00000026005/ENSMUSG00000021665/ENSMUSG00000037012/ENSMUSG00000036073/ENSMUSG00000026313	20
BP	GO:0009306	protein secretion	57/1425	303/11167	0.0015088	0.0271404	ENSMUSG00000036427/ENSMUSG00000057666/ENSMUSG00000026568/ENSMUSG00000024659/ENSMUSG00000064246/ENSMUSG00000041754/ENSMUSG00000003161/ENSMUSG00000028173/ENSMUSG00000032691/ENSMUSG00000023010/ENSMUSG00000034593/ENSMUSG00000074272/ENSMUSG00000060601/ENSMUSG00000023571/ENSMUSG00000051314/ENSMUSG00000063065/ENSMUSG00000035042/ENSMUSG00000020315/ENSMUSG00000002489/ENSMUSG00000029084/ENSMUSG00000022514/…	57
BP	GO:0032787	monocarboxylic acid metabolic process	57/1425	303/11167	0.0015088	0.0271404	ENSMUSG00000011752/ENSMUSG00000025877/ENSMUSG00000036427/ENSMUSG00000004610/ENSMUSG00000057666/ENSMUSG00000028961/ENSMUSG00000026568/ENSMUSG00000024659/ENSMUSG00000031708/ENSMUSG00000030851/ENSMUSG00000032540/ENSMUSG00000053898/ENSMUSG00000021606/ENSMUSG00000034593/ENSMUSG00000023456/ENSMUSG00000024164/ENSMUSG00000074272/ENSMUSG00000063229/ENSMUSG00000060601/ENSMUSG00000020917/ENSMUSG00000034160/…	57
BP	GO:0010595	positive regulation of endothelial cell migration	12/1425	37/11167	0.00153005	0.027414	ENSMUSG00000029484/ENSMUSG00000021576/ENSMUSG00000025428/ENSMUSG00000002603/ENSMUSG00000020689/ENSMUSG00000030538/ENSMUSG00000040152/ENSMUSG00000032035/ENSMUSG00000032487/ENSMUSG00000041187/ENSMUSG00000028517/ENSMUSG00000025393	12
BP	GO:0008284	positive regulation of cell proliferation	84/1425	482/11167	0.00156437	0.0279185	ENSMUSG00000017697/ENSMUSG00000006519/ENSMUSG00000029322/ENSMUSG00000033220/ENSMUSG00000037706/ENSMUSG00000006699/ENSMUSG00000048534/ENSMUSG00000006333/ENSMUSG00000024659/ENSMUSG00000068523/ENSMUSG00000055447/ENSMUSG00000030707/ENSMUSG00000003283/ENSMUSG00000032562/ENSMUSG00000020125/ENSMUSG00000021576/ENSMUSG00000047139/ENSMUSG00000054717/ENSMUSG00000016319/ENSMUSG00000027506/ENSMUSG00000000530/…	84
BP	GO:0002252	immune effector process	81/1425	462/11167	0.00158143	0.0281122	ENSMUSG00000017697/ENSMUSG00000015950/ENSMUSG00000032369/ENSMUSG00000030413/ENSMUSG00000033220/ENSMUSG00000036427/ENSMUSG00000016024/ENSMUSG00000000244/ENSMUSG00000006699/ENSMUSG00000029780/ENSMUSG00000024659/ENSMUSG00000055447/ENSMUSG00000009350/ENSMUSG00000030707/ENSMUSG00000058818/ENSMUSG00000020125/ENSMUSG00000029484/ENSMUSG00000036748/ENSMUSG00000041754/ENSMUSG00000020101/ENSMUSG00000032691/…	81
BP	GO:0051270	regulation of cellular component movement	85/1425	489/11167	0.00158959	0.0281468	ENSMUSG00000049775/ENSMUSG00000017697/ENSMUSG00000028843/ENSMUSG00000033220/ENSMUSG00000028228/ENSMUSG00000016024/ENSMUSG00000030220/ENSMUSG00000037706/ENSMUSG00000024659/ENSMUSG00000050335/ENSMUSG00000030707/ENSMUSG00000004665/ENSMUSG00000018293/ENSMUSG00000068566/ENSMUSG00000020125/ENSMUSG00000029484/ENSMUSG00000021576/ENSMUSG00000003161/ENSMUSG00000039910/ENSMUSG00000000530/ENSMUSG00000031328/…	85
BP	GO:0044089	positive regulation of cellular component biogenesis	57/1425	305/11167	0.0017651	0.0311331	ENSMUSG00000067149/ENSMUSG00000033220/ENSMUSG00000008475/ENSMUSG00000019920/ENSMUSG00000006304/ENSMUSG00000006699/ENSMUSG00000026341/ENSMUSG00000079426/ENSMUSG00000030707/ENSMUSG00000029465/ENSMUSG00000060791/ENSMUSG00000018293/ENSMUSG00000023277/ENSMUSG00000047139/ENSMUSG00000021068/ENSMUSG00000030403/ENSMUSG00000060601/ENSMUSG00000022377/ENSMUSG00000021676/ENSMUSG00000030744/ENSMUSG00000020152/…	57
BP	GO:0044802	single-organism membrane organization	82/1425	471/11167	0.00182259	0.0320224	ENSMUSG00000032369/ENSMUSG00000056071/ENSMUSG00000026626/ENSMUSG00000003134/ENSMUSG00000028603/ENSMUSG00000073002/ENSMUSG00000030342/ENSMUSG00000024659/ENSMUSG00000030707/ENSMUSG00000068566/ENSMUSG00000036199/ENSMUSG00000020219/ENSMUSG00000024048/ENSMUSG00000047139/ENSMUSG00000016319/ENSMUSG00000058715/ENSMUSG00000034593/ENSMUSG00000031328/ENSMUSG00000001175/ENSMUSG00000026150/ENSMUSG00000022377/…	82
BP	GO:0035306	positive regulation of dephosphorylation	11/1425	33/11167	0.00185902	0.0325365	ENSMUSG00000026626/ENSMUSG00000023944/ENSMUSG00000022221/ENSMUSG00000002603/ENSMUSG00000021948/ENSMUSG00000002205/ENSMUSG00000020120/ENSMUSG00000031221/ENSMUSG00000039515/ENSMUSG00000058558/ENSMUSG00000037754	11
BP	GO:0032388	positive regulation of intracellular transport	45/1425	229/11167	0.00188687	0.0328692	ENSMUSG00000033220/ENSMUSG00000035242/ENSMUSG00000028603/ENSMUSG00000001441/ENSMUSG00000006699/ENSMUSG00000030432/ENSMUSG00000039960/ENSMUSG00000058715/ENSMUSG00000031328/ENSMUSG00000074272/ENSMUSG00000023944/ENSMUSG00000026150/ENSMUSG00000020132/ENSMUSG00000084786/ENSMUSG00000024795/ENSMUSG00000019054/ENSMUSG00000021816/ENSMUSG00000002603/ENSMUSG00000021948/ENSMUSG00000030591/ENSMUSG00000023393/…	45
BP	GO:0006816	calcium ion transport	41/1425	204/11167	0.00190091	0.0328692	ENSMUSG00000006519/ENSMUSG00000050335/ENSMUSG00000030707/ENSMUSG00000032562/ENSMUSG00000003161/ENSMUSG00000023010/ENSMUSG00000034593/ENSMUSG00000020577/ENSMUSG00000001175/ENSMUSG00000038147/ENSMUSG00000026021/ENSMUSG00000035042/ENSMUSG00000022452/ENSMUSG00000021699/ENSMUSG00000002603/ENSMUSG00000060216/ENSMUSG00000028525/ENSMUSG00000020788/ENSMUSG00000034330/ENSMUSG00000007815/ENSMUSG00000029234/…	41
BP	GO:0002790	peptide secretion	59/1425	319/11167	0.00190513	0.0328692	ENSMUSG00000056071/ENSMUSG00000036427/ENSMUSG00000057666/ENSMUSG00000026568/ENSMUSG00000024659/ENSMUSG00000056054/ENSMUSG00000064246/ENSMUSG00000041754/ENSMUSG00000003161/ENSMUSG00000028173/ENSMUSG00000032691/ENSMUSG00000023010/ENSMUSG00000034593/ENSMUSG00000074272/ENSMUSG00000060601/ENSMUSG00000023571/ENSMUSG00000051314/ENSMUSG00000063065/ENSMUSG00000035042/ENSMUSG00000020315/ENSMUSG00000002489/…	59
BP	GO:0000280	nuclear division	57/1425	306/11167	0.00190704	0.0328692	ENSMUSG00000006699/ENSMUSG00000026341/ENSMUSG00000031328/ENSMUSG00000030733/ENSMUSG00000020152/ENSMUSG00000018736/ENSMUSG00000098274/ENSMUSG00000024795/ENSMUSG00000009628/ENSMUSG00000030763/ENSMUSG00000033916/ENSMUSG00000002603/ENSMUSG00000024190/ENSMUSG00000030649/ENSMUSG00000046101/ENSMUSG00000007815/ENSMUSG00000026039/ENSMUSG00000006398/ENSMUSG00000009907/ENSMUSG00000026622/ENSMUSG00000022314/…	57
BP	GO:0001817	regulation of cytokine production	72/1425	405/11167	0.0019438	0.0328812	ENSMUSG00000030413/ENSMUSG00000006519/ENSMUSG00000016024/ENSMUSG00000057666/ENSMUSG00000024659/ENSMUSG00000020125/ENSMUSG00000036748/ENSMUSG00000034641/ENSMUSG00000020101/ENSMUSG00000032691/ENSMUSG00000047139/ENSMUSG00000054717/ENSMUSG00000058715/ENSMUSG00000024164/ENSMUSG00000074272/ENSMUSG00000023944/ENSMUSG00000026922/ENSMUSG00000038147/ENSMUSG00000051314/ENSMUSG00000030744/ENSMUSG00000015340/…	72
BP	GO:0010035	response to inorganic substance	62/1425	339/11167	0.00195978	0.0328812	ENSMUSG00000017697/ENSMUSG00000015950/ENSMUSG00000063856/ENSMUSG00000026826/ENSMUSG00000031722/ENSMUSG00000026822/ENSMUSG00000064351/ENSMUSG00000028228/ENSMUSG00000036427/ENSMUSG00000003545/ENSMUSG00000030342/ENSMUSG00000024659/ENSMUSG00000067274/ENSMUSG00000056054/ENSMUSG00000009350/ENSMUSG00000028367/ENSMUSG00000021576/ENSMUSG00000027447/ENSMUSG00000063229/ENSMUSG00000064267/ENSMUSG00000030744/…	62
BP	GO:0002437	inflammatory response to antigenic stimulus	12/1425	38/11167	0.00198056	0.0328812	ENSMUSG00000063856/ENSMUSG00000020125/ENSMUSG00000047139/ENSMUSG00000054717/ENSMUSG00000058715/ENSMUSG00000024164/ENSMUSG00000026180/ENSMUSG00000030751/ENSMUSG00000005779/ENSMUSG00000039191/ENSMUSG00000024401/ENSMUSG00000028964	12
BP	GO:0043087	regulation of GTPase activity	70/1425	392/11167	0.00198393	0.0328812	ENSMUSG00000028843/ENSMUSG00000003134/ENSMUSG00000030220/ENSMUSG00000071715/ENSMUSG00000019920/ENSMUSG00000027523/ENSMUSG00000021218/ENSMUSG00000050552/ENSMUSG00000028062/ENSMUSG00000068798/ENSMUSG00000038807/ENSMUSG00000022377/ENSMUSG00000021676/ENSMUSG00000073982/ENSMUSG00000032112/ENSMUSG00000018736/ENSMUSG00000059810/ENSMUSG00000053317/ENSMUSG00000035042/ENSMUSG00000002489/ENSMUSG00000002458/…	70
BP	GO:0006122	mitochondrial electron transport, ubiquinol to cytochrome c	6/1425	12/11167	0.00198753	0.0328812	ENSMUSG00000021520/ENSMUSG00000063882/ENSMUSG00000059534/ENSMUSG00000064370/ENSMUSG00000025651/ENSMUSG00000022551	6
BP	GO:0006691	leukotriene metabolic process	6/1425	12/11167	0.00198753	0.0328812	ENSMUSG00000074604/ENSMUSG00000015950/ENSMUSG00000015889/ENSMUSG00000025701/ENSMUSG00000060063/ENSMUSG00000021457	6
BP	GO:0006924	activation-induced cell death of T cells	6/1425	12/11167	0.00198753	0.0328812	ENSMUSG00000074272/ENSMUSG00000064326/ENSMUSG00000022221/ENSMUSG00000029723/ENSMUSG00000028495/ENSMUSG00000024778	6
BP	GO:0032634	interleukin-5 production	6/1425	12/11167	0.00198753	0.0328812	ENSMUSG00000032691/ENSMUSG00000022514/ENSMUSG00000021699/ENSMUSG00000002897/ENSMUSG00000037992/ENSMUSG00000029053	6
BP	GO:0032674	regulation of interleukin-5 production	6/1425	12/11167	0.00198753	0.0328812	ENSMUSG00000032691/ENSMUSG00000022514/ENSMUSG00000021699/ENSMUSG00000002897/ENSMUSG00000037992/ENSMUSG00000029053	6
BP	GO:0044794	positive regulation by host of viral process	6/1425	12/11167	0.00198753	0.0328812	ENSMUSG00000074272/ENSMUSG00000056201/ENSMUSG00000015656/ENSMUSG00000024091/ENSMUSG00000026434/ENSMUSG00000032383	6
BP	GO:0071801	regulation of podosome assembly	6/1425	12/11167	0.00198753	0.0328812	ENSMUSG00000003283/ENSMUSG00000022377/ENSMUSG00000026879/ENSMUSG00000007815/ENSMUSG00000024401/ENSMUSG00000021998	6
BP	GO:0043534	blood vessel endothelial cell migration	14/1425	48/11167	0.00202463	0.0329826	ENSMUSG00000063856/ENSMUSG00000028843/ENSMUSG00000000530/ENSMUSG00000025428/ENSMUSG00000024387/ENSMUSG00000002603/ENSMUSG00000022443/ENSMUSG00000007815/ENSMUSG00000030538/ENSMUSG00000040152/ENSMUSG00000032487/ENSMUSG00000041187/ENSMUSG00000025393/ENSMUSG00000015605	14
BP	GO:0030193	regulation of blood coagulation	13/1425	43/11167	0.00203003	0.0329826	ENSMUSG00000056071/ENSMUSG00000030342/ENSMUSG00000058715/ENSMUSG00000074272/ENSMUSG00000005161/ENSMUSG00000021948/ENSMUSG00000019790/ENSMUSG00000026249/ENSMUSG00000029428/ENSMUSG00000040152/ENSMUSG00000020120/ENSMUSG00000021457/ENSMUSG00000030534	13
BP	GO:0046718	viral entry into host cell	13/1425	43/11167	0.00203003	0.0329826	ENSMUSG00000037706/ENSMUSG00000034641/ENSMUSG00000074272/ENSMUSG00000025492/ENSMUSG00000064326/ENSMUSG00000026879/ENSMUSG00000020689/ENSMUSG00000025491/ENSMUSG00000026835/ENSMUSG00000019804/ENSMUSG00000050732/ENSMUSG00000026399/ENSMUSG00000029915	13
BP	GO:1900046	regulation of hemostasis	13/1425	43/11167	0.00203003	0.0329826	ENSMUSG00000056071/ENSMUSG00000030342/ENSMUSG00000058715/ENSMUSG00000074272/ENSMUSG00000005161/ENSMUSG00000021948/ENSMUSG00000019790/ENSMUSG00000026249/ENSMUSG00000029428/ENSMUSG00000040152/ENSMUSG00000020120/ENSMUSG00000021457/ENSMUSG00000030534	13
BP	GO:1902099	regulation of metaphase/anaphase transition of cell cycle	13/1425	43/11167	0.00203003	0.0329826	ENSMUSG00000030763/ENSMUSG00000024190/ENSMUSG00000030649/ENSMUSG00000022314/ENSMUSG00000074698/ENSMUSG00000025135/ENSMUSG00000066979/ENSMUSG00000001403/ENSMUSG00000038379/ENSMUSG00000045328/ENSMUSG00000004364/ENSMUSG00000029554/ENSMUSG00000006005	13
BP	GO:0051640	organelle localization	61/1425	333/11167	0.00204085	0.0330399	ENSMUSG00000033220/ENSMUSG00000024480/ENSMUSG00000006699/ENSMUSG00000026341/ENSMUSG00000096054/ENSMUSG00000021576/ENSMUSG00000047139/ENSMUSG00000058715/ENSMUSG00000034593/ENSMUSG00000026028/ENSMUSG00000001175/ENSMUSG00000021068/ENSMUSG00000068798/ENSMUSG00000038147/ENSMUSG00000063457/ENSMUSG00000020733/ENSMUSG00000020152/ENSMUSG00000018736/ENSMUSG00000027287/ENSMUSG00000042524/ENSMUSG00000030842/…	61
BP	GO:0009725	response to hormone	82/1425	473/11167	0.00206003	0.0332318	ENSMUSG00000026826/ENSMUSG00000006519/ENSMUSG00000036427/ENSMUSG00000003545/ENSMUSG00000024659/ENSMUSG00000027523/ENSMUSG00000006589/ENSMUSG00000060743/ENSMUSG00000029484/ENSMUSG00000041324/ENSMUSG00000054717/ENSMUSG00000034593/ENSMUSG00000032359/ENSMUSG00000074272/ENSMUSG00000060601/ENSMUSG00000024387/ENSMUSG00000023571/ENSMUSG00000034160/ENSMUSG00000045817/ENSMUSG00000027935/ENSMUSG00000018736/…	82
BP	GO:0030335	positive regulation of cell migration	50/1425	262/11167	0.00209332	0.033649	ENSMUSG00000049775/ENSMUSG00000033220/ENSMUSG00000028228/ENSMUSG00000016024/ENSMUSG00000050335/ENSMUSG00000030707/ENSMUSG00000018293/ENSMUSG00000068566/ENSMUSG00000020125/ENSMUSG00000029484/ENSMUSG00000021576/ENSMUSG00000031328/ENSMUSG00000032359/ENSMUSG00000025428/ENSMUSG00000026180/ENSMUSG00000000532/ENSMUSG00000024795/ENSMUSG00000063065/ENSMUSG00000035042/ENSMUSG00000024965/ENSMUSG00000002489/…	50
BP	GO:0002793	positive regulation of peptide secretion	34/1425	162/11167	0.00213103	0.034098	ENSMUSG00000056071/ENSMUSG00000036427/ENSMUSG00000057666/ENSMUSG00000026568/ENSMUSG00000056054/ENSMUSG00000003161/ENSMUSG00000028173/ENSMUSG00000032691/ENSMUSG00000074272/ENSMUSG00000060601/ENSMUSG00000023571/ENSMUSG00000051314/ENSMUSG00000063065/ENSMUSG00000020315/ENSMUSG00000029084/ENSMUSG00000022514/ENSMUSG00000021794/ENSMUSG00000021816/ENSMUSG00000002603/ENSMUSG00000002897/ENSMUSG00000031696/…	34
BP	GO:0010256	endomembrane system organization	71/1425	400/11167	0.00216985	0.034098	ENSMUSG00000032369/ENSMUSG00000056071/ENSMUSG00000026626/ENSMUSG00000063406/ENSMUSG00000028603/ENSMUSG00000073002/ENSMUSG00000006699/ENSMUSG00000096054/ENSMUSG00000068566/ENSMUSG00000024048/ENSMUSG00000058715/ENSMUSG00000034593/ENSMUSG00000031328/ENSMUSG00000030126/ENSMUSG00000047187/ENSMUSG00000022377/ENSMUSG00000073982/ENSMUSG00000027935/ENSMUSG00000020733/ENSMUSG00000018736/ENSMUSG00000026021/…	71
BP	GO:0001829	trophectodermal cell differentiation	7/1425	16/11167	0.0021739	0.034098	ENSMUSG00000017697/ENSMUSG00000039910/ENSMUSG00000027109/ENSMUSG00000052837/ENSMUSG00000036550/ENSMUSG00000004364/ENSMUSG00000015605	7
BP	GO:0042554	superoxide anion generation	7/1425	16/11167	0.0021739	0.034098	ENSMUSG00000015950/ENSMUSG00000006519/ENSMUSG00000015340/ENSMUSG00000002603/ENSMUSG00000021948/ENSMUSG00000060803/ENSMUSG00000021457	7
BP	GO:0043536	positive regulation of blood vessel endothelial cell migration	7/1425	16/11167	0.0021739	0.034098	ENSMUSG00000025428/ENSMUSG00000002603/ENSMUSG00000030538/ENSMUSG00000040152/ENSMUSG00000032487/ENSMUSG00000041187/ENSMUSG00000025393	7
BP	GO:0071800	podosome assembly	7/1425	16/11167	0.0021739	0.034098	ENSMUSG00000015950/ENSMUSG00000003283/ENSMUSG00000022377/ENSMUSG00000026879/ENSMUSG00000007815/ENSMUSG00000024401/ENSMUSG00000021998	7
BP	GO:1904666	regulation of ubiquitin protein ligase activity	7/1425	16/11167	0.0021739	0.034098	ENSMUSG00000071415/ENSMUSG00000061477/ENSMUSG00000059291/ENSMUSG00000006398/ENSMUSG00000060860/ENSMUSG00000020235/ENSMUSG00000058558	7
BP	GO:0051051	negative regulation of transport	53/1425	282/11167	0.00221413	0.034528	ENSMUSG00000017697/ENSMUSG00000057729/ENSMUSG00000035242/ENSMUSG00000024659/ENSMUSG00000050335/ENSMUSG00000028367/ENSMUSG00000030707/ENSMUSG00000004665/ENSMUSG00000003161/ENSMUSG00000032691/ENSMUSG00000016319/ENSMUSG00000023010/ENSMUSG00000074272/ENSMUSG00000001175/ENSMUSG00000068798/ENSMUSG00000060601/ENSMUSG00000038147/ENSMUSG00000036880/ENSMUSG00000020733/ENSMUSG00000026021/ENSMUSG00000002603/…	53
BP	GO:0045807	positive regulation of endocytosis	21/1425	86/11167	0.00221656	0.034528	ENSMUSG00000006519/ENSMUSG00000055447/ENSMUSG00000025351/ENSMUSG00000058715/ENSMUSG00000024164/ENSMUSG00000068798/ENSMUSG00000020132/ENSMUSG00000060216/ENSMUSG00000000915/ENSMUSG00000034330/ENSMUSG00000027398/ENSMUSG00000028161/ENSMUSG00000014402/ENSMUSG00000024401/ENSMUSG00000032193/ENSMUSG00000021457/ENSMUSG00000048076/ENSMUSG00000029254/ENSMUSG00000026849/ENSMUSG00000022488/ENSMUSG00000026177	21
BP	GO:0007067	mitotic nuclear division	43/1425	219/11167	0.0023883	0.037076	ENSMUSG00000006699/ENSMUSG00000031328/ENSMUSG00000030733/ENSMUSG00000018736/ENSMUSG00000098274/ENSMUSG00000024795/ENSMUSG00000030763/ENSMUSG00000033916/ENSMUSG00000002603/ENSMUSG00000024190/ENSMUSG00000030649/ENSMUSG00000007815/ENSMUSG00000006398/ENSMUSG00000009907/ENSMUSG00000026622/ENSMUSG00000022314/ENSMUSG00000027398/ENSMUSG00000074698/ENSMUSG00000022436/ENSMUSG00000018965/ENSMUSG00000022678/…	43
BP	GO:0007163	establishment or maintenance of cell polarity	28/1425	127/11167	0.00240197	0.0371608	ENSMUSG00000008475/ENSMUSG00000006699/ENSMUSG00000026341/ENSMUSG00000056201/ENSMUSG00000020733/ENSMUSG00000020152/ENSMUSG00000018736/ENSMUSG00000024795/ENSMUSG00000005103/ENSMUSG00000026879/ENSMUSG00000022114/ENSMUSG00000022443/ENSMUSG00000020372/ENSMUSG00000029177/ENSMUSG00000067851/ENSMUSG00000022678/ENSMUSG00000030890/ENSMUSG00000032504/ENSMUSG00000052681/ENSMUSG00000031871/ENSMUSG00000037643/…	28
BP	GO:0072522	purine-containing compound biosynthetic process	29/1425	133/11167	0.00241872	0.0372928	ENSMUSG00000017697/ENSMUSG00000027523/ENSMUSG00000003072/ENSMUSG00000006589/ENSMUSG00000034566/ENSMUSG00000001750/ENSMUSG00000028792/ENSMUSG00000022890/ENSMUSG00000030851/ENSMUSG00000038690/ENSMUSG00000025781/ENSMUSG00000011148/ENSMUSG00000025428/ENSMUSG00000015961/ENSMUSG00000064357/ENSMUSG00000050856/ENSMUSG00000000563/ENSMUSG00000002603/ENSMUSG00000052776/ENSMUSG00000034353/ENSMUSG00000032690/…	29
BP	GO:0006801	superoxide metabolic process	12/1425	39/11167	0.00253411	0.0386772	ENSMUSG00000015950/ENSMUSG00000006519/ENSMUSG00000009350/ENSMUSG00000015340/ENSMUSG00000005161/ENSMUSG00000002603/ENSMUSG00000021948/ENSMUSG00000032872/ENSMUSG00000060803/ENSMUSG00000024401/ENSMUSG00000021457/ENSMUSG00000028964	12
BP	GO:0030042	actin filament depolymerization	12/1425	39/11167	0.00253411	0.0386772	ENSMUSG00000028843/ENSMUSG00000028745/ENSMUSG00000015932/ENSMUSG00000056201/ENSMUSG00000056737/ENSMUSG00000020315/ENSMUSG00000005103/ENSMUSG00000026879/ENSMUSG00000029840/ENSMUSG00000023022/ENSMUSG00000022436/ENSMUSG00000020120	12
BP	GO:0043029	T cell homeostasis	12/1425	39/11167	0.00253411	0.0386772	ENSMUSG00000030707/ENSMUSG00000047139/ENSMUSG00000074272/ENSMUSG00000064326/ENSMUSG00000022221/ENSMUSG00000021816/ENSMUSG00000002603/ENSMUSG00000032218/ENSMUSG00000029723/ENSMUSG00000028495/ENSMUSG00000024778/ENSMUSG00000022488	12
BP	GO:0044784	metaphase/anaphase transition of cell cycle	13/1425	44/11167	0.00255064	0.0387989	ENSMUSG00000030763/ENSMUSG00000024190/ENSMUSG00000030649/ENSMUSG00000022314/ENSMUSG00000074698/ENSMUSG00000025135/ENSMUSG00000066979/ENSMUSG00000001403/ENSMUSG00000038379/ENSMUSG00000045328/ENSMUSG00000004364/ENSMUSG00000029554/ENSMUSG00000006005	13
BP	GO:0043901	negative regulation of multi-organism process	26/1425	116/11167	0.00265087	0.0401886	ENSMUSG00000017697/ENSMUSG00000032369/ENSMUSG00000016024/ENSMUSG00000030220/ENSMUSG00000009350/ENSMUSG00000020125/ENSMUSG00000074272/ENSMUSG00000025492/ENSMUSG00000024091/ENSMUSG00000035042/ENSMUSG00000005161/ENSMUSG00000026879/ENSMUSG00000032109/ENSMUSG00000032496/ENSMUSG00000052776/ENSMUSG00000028800/ENSMUSG00000040314/ENSMUSG00000025491/ENSMUSG00000018930/ENSMUSG00000038357/ENSMUSG00000026835/…	26
BP	GO:0030334	regulation of cell migration	75/1425	430/11167	0.00266493	0.0402671	ENSMUSG00000049775/ENSMUSG00000017697/ENSMUSG00000028843/ENSMUSG00000033220/ENSMUSG00000028228/ENSMUSG00000016024/ENSMUSG00000030220/ENSMUSG00000024659/ENSMUSG00000050335/ENSMUSG00000030707/ENSMUSG00000004665/ENSMUSG00000018293/ENSMUSG00000068566/ENSMUSG00000020125/ENSMUSG00000029484/ENSMUSG00000021576/ENSMUSG00000039910/ENSMUSG00000000530/ENSMUSG00000031328/ENSMUSG00000032359/ENSMUSG00000074272/…	75
BP	GO:0050714	positive regulation of protein secretion	32/1425	152/11167	0.00269116	0.0405266	ENSMUSG00000036427/ENSMUSG00000057666/ENSMUSG00000026568/ENSMUSG00000003161/ENSMUSG00000028173/ENSMUSG00000032691/ENSMUSG00000074272/ENSMUSG00000060601/ENSMUSG00000023571/ENSMUSG00000051314/ENSMUSG00000063065/ENSMUSG00000020315/ENSMUSG00000029084/ENSMUSG00000022514/ENSMUSG00000021794/ENSMUSG00000021816/ENSMUSG00000002603/ENSMUSG00000002897/ENSMUSG00000031696/ENSMUSG00000009647/ENSMUSG00000027398/…	32
BP	GO:1903530	regulation of secretion by cell	66/1425	370/11167	0.00269998	0.0405266	ENSMUSG00000033220/ENSMUSG00000036427/ENSMUSG00000057666/ENSMUSG00000026568/ENSMUSG00000024659/ENSMUSG00000027523/ENSMUSG00000003161/ENSMUSG00000028173/ENSMUSG00000041324/ENSMUSG00000032691/ENSMUSG00000023010/ENSMUSG00000058715/ENSMUSG00000074272/ENSMUSG00000001175/ENSMUSG00000068798/ENSMUSG00000060601/ENSMUSG00000038147/ENSMUSG00000020132/ENSMUSG00000023571/ENSMUSG00000051314/ENSMUSG00000008859/…	66
BP	GO:2001242	regulation of intrinsic apoptotic signaling pathway	28/1425	128/11167	0.00270933	0.0405327	ENSMUSG00000063856/ENSMUSG00000032369/ENSMUSG00000056071/ENSMUSG00000056054/ENSMUSG00000060126/ENSMUSG00000036199/ENSMUSG00000023010/ENSMUSG00000060938/ENSMUSG00000030744/ENSMUSG00000020733/ENSMUSG00000021771/ENSMUSG00000061477/ENSMUSG00000019054/ENSMUSG00000059291/ENSMUSG00000022221/ENSMUSG00000028820/ENSMUSG00000022564/ENSMUSG00000020372/ENSMUSG00000038612/ENSMUSG00000096472/ENSMUSG00000005510/…	28
BP	GO:0001816	cytokine production	78/1425	451/11167	0.00279322	0.0415646	ENSMUSG00000030413/ENSMUSG00000006519/ENSMUSG00000016024/ENSMUSG00000057666/ENSMUSG00000024659/ENSMUSG00000064246/ENSMUSG00000020125/ENSMUSG00000036748/ENSMUSG00000041754/ENSMUSG00000034641/ENSMUSG00000020101/ENSMUSG00000032691/ENSMUSG00000047139/ENSMUSG00000054717/ENSMUSG00000058715/ENSMUSG00000024164/ENSMUSG00000031400/ENSMUSG00000074272/ENSMUSG00000023944/ENSMUSG00000026922/ENSMUSG00000038147/…	78
BP	GO:0048285	organelle fission	62/1425	344/11167	0.00279664	0.0415646	ENSMUSG00000006699/ENSMUSG00000026341/ENSMUSG00000031328/ENSMUSG00000026150/ENSMUSG00000030733/ENSMUSG00000020152/ENSMUSG00000018736/ENSMUSG00000098274/ENSMUSG00000024795/ENSMUSG00000019054/ENSMUSG00000009628/ENSMUSG00000030763/ENSMUSG00000033916/ENSMUSG00000002603/ENSMUSG00000024190/ENSMUSG00000030649/ENSMUSG00000046101/ENSMUSG00000007815/ENSMUSG00000026039/ENSMUSG00000006398/ENSMUSG00000009907/…	62
BP	GO:0034101	erythrocyte homeostasis	23/1425	99/11167	0.00281152	0.0416491	ENSMUSG00000036427/ENSMUSG00000052040/ENSMUSG00000041324/ENSMUSG00000047139/ENSMUSG00000054717/ENSMUSG00000039910/ENSMUSG00000031400/ENSMUSG00000000532/ENSMUSG00000054428/ENSMUSG00000025290/ENSMUSG00000040952/ENSMUSG00000024608/ENSMUSG00000028495/ENSMUSG00000032035/ENSMUSG00000061787/ENSMUSG00000018654/ENSMUSG00000027109/ENSMUSG00000032698/ENSMUSG00000037896/ENSMUSG00000022488/ENSMUSG00000044786/…	23
BP	GO:0016052	carbohydrate catabolic process	20/1425	82/11167	0.00283169	0.0417498	ENSMUSG00000011752/ENSMUSG00000025877/ENSMUSG00000036427/ENSMUSG00000057666/ENSMUSG00000040385/ENSMUSG00000023456/ENSMUSG00000063229/ENSMUSG00000014956/ENSMUSG00000034160/ENSMUSG00000062070/ENSMUSG00000000594/ENSMUSG00000028692/ENSMUSG00000063524/ENSMUSG00000033400/ENSMUSG00000025059/ENSMUSG00000026005/ENSMUSG00000021665/ENSMUSG00000037012/ENSMUSG00000036073/ENSMUSG00000026313	20
BP	GO:0034762	regulation of transmembrane transport	40/1425	202/11167	0.00283674	0.0417498	ENSMUSG00000006519/ENSMUSG00000035242/ENSMUSG00000030707/ENSMUSG00000003161/ENSMUSG00000034593/ENSMUSG00000031328/ENSMUSG00000020577/ENSMUSG00000001175/ENSMUSG00000064267/ENSMUSG00000020733/ENSMUSG00000007041/ENSMUSG00000038473/ENSMUSG00000015340/ENSMUSG00000026021/ENSMUSG00000021771/ENSMUSG00000005103/ENSMUSG00000021699/ENSMUSG00000002603/ENSMUSG00000066152/ENSMUSG00000028525/ENSMUSG00000034330/…	40
BP	GO:0048514	blood vessel morphogenesis	54/1425	292/11167	0.00290465	0.0425757	ENSMUSG00000063856/ENSMUSG00000036427/ENSMUSG00000006699/ENSMUSG00000064246/ENSMUSG00000000290/ENSMUSG00000029484/ENSMUSG00000021576/ENSMUSG00000021281/ENSMUSG00000039910/ENSMUSG00000000530/ENSMUSG00000031328/ENSMUSG00000024164/ENSMUSG00000032359/ENSMUSG00000074272/ENSMUSG00000026180/ENSMUSG00000068798/ENSMUSG00000035493/ENSMUSG00000026078/ENSMUSG00000015340/ENSMUSG00000028029/ENSMUSG00000036478/…	54
BP	GO:0003012	muscle system process	34/1425	165/11167	0.00292103	0.0425757	ENSMUSG00000017697/ENSMUSG00000015950/ENSMUSG00000090841/ENSMUSG00000006519/ENSMUSG00000024659/ENSMUSG00000003161/ENSMUSG00000021606/ENSMUSG00000031328/ENSMUSG00000021125/ENSMUSG00000027940/ENSMUSG00000026021/ENSMUSG00000002489/ENSMUSG00000064179/ENSMUSG00000021699/ENSMUSG00000026879/ENSMUSG00000029840/ENSMUSG00000028525/ENSMUSG00000007815/ENSMUSG00000028341/ENSMUSG00000044447/ENSMUSG00000028161/…	34
BP	GO:0072659	protein localization to plasma membrane	34/1425	165/11167	0.00292103	0.0425757	ENSMUSG00000026626/ENSMUSG00000028603/ENSMUSG00000073002/ENSMUSG00000068566/ENSMUSG00000024048/ENSMUSG00000058715/ENSMUSG00000034593/ENSMUSG00000031328/ENSMUSG00000073982/ENSMUSG00000027935/ENSMUSG00000020733/ENSMUSG00000020315/ENSMUSG00000002603/ENSMUSG00000031696/ENSMUSG00000020372/ENSMUSG00000040760/ENSMUSG00000034353/ENSMUSG00000028649/ENSMUSG00000006740/ENSMUSG00000030538/ENSMUSG00000029048/…	34
BP	GO:0090100	positive regulation of transmembrane receptor protein serine/threonine kinase signaling pathway	15/1425	55/11167	0.00294656	0.0428101	ENSMUSG00000041324/ENSMUSG00000020101/ENSMUSG00000039910/ENSMUSG00000000530/ENSMUSG00000023944/ENSMUSG00000024387/ENSMUSG00000000532/ENSMUSG00000019433/ENSMUSG00000019428/ENSMUSG00000002603/ENSMUSG00000028249/ENSMUSG00000039191/ENSMUSG00000040152/ENSMUSG00000037095/ENSMUSG00000030890	15
BP	GO:0007088	regulation of mitotic nuclear division	26/1425	117/11167	0.00300457	0.0435134	ENSMUSG00000006699/ENSMUSG00000030733/ENSMUSG00000024795/ENSMUSG00000030763/ENSMUSG00000033916/ENSMUSG00000002603/ENSMUSG00000024190/ENSMUSG00000030649/ENSMUSG00000009907/ENSMUSG00000026622/ENSMUSG00000022314/ENSMUSG00000027398/ENSMUSG00000074698/ENSMUSG00000022436/ENSMUSG00000018965/ENSMUSG00000025135/ENSMUSG00000027469/ENSMUSG00000066979/ENSMUSG00000015937/ENSMUSG00000001403/ENSMUSG00000045328/…	26
BP	GO:0001819	positive regulation of cytokine production	51/1425	273/11167	0.00301858	0.0435772	ENSMUSG00000006519/ENSMUSG00000016024/ENSMUSG00000057666/ENSMUSG00000024659/ENSMUSG00000020125/ENSMUSG00000032691/ENSMUSG00000054717/ENSMUSG00000058715/ENSMUSG00000024164/ENSMUSG00000026922/ENSMUSG00000051314/ENSMUSG00000030744/ENSMUSG00000015340/ENSMUSG00000063065/ENSMUSG00000035042/ENSMUSG00000020315/ENSMUSG00000022514/ENSMUSG00000021699/ENSMUSG00000002603/ENSMUSG00000002897/ENSMUSG00000032109/…	51
BP	GO:0043154	negative regulation of cysteine-type endopeptidase activity involved in apoptotic process	17/1425	66/11167	0.00310651	0.044513	ENSMUSG00000024953/ENSMUSG00000063856/ENSMUSG00000036427/ENSMUSG00000003644/ENSMUSG00000030654/ENSMUSG00000060216/ENSMUSG00000096472/ENSMUSG00000074698/ENSMUSG00000022781/ENSMUSG00000040152/ENSMUSG00000087260/ENSMUSG00000031221/ENSMUSG00000032487/ENSMUSG00000017716/ENSMUSG00000005087/ENSMUSG00000029131/ENSMUSG00000028964	17
BP	GO:0007009	plasma membrane organization	40/1425	203/11167	0.00310926	0.044513	ENSMUSG00000032369/ENSMUSG00000056071/ENSMUSG00000026626/ENSMUSG00000028603/ENSMUSG00000073002/ENSMUSG00000068566/ENSMUSG00000024048/ENSMUSG00000058715/ENSMUSG00000034593/ENSMUSG00000031328/ENSMUSG00000022377/ENSMUSG00000073982/ENSMUSG00000027935/ENSMUSG00000020733/ENSMUSG00000020315/ENSMUSG00000002603/ENSMUSG00000019461/ENSMUSG00000021948/ENSMUSG00000031696/ENSMUSG00000020372/ENSMUSG00000040760/…	40
BP	GO:0051186	cofactor metabolic process	48/1425	254/11167	0.00311287	0.044513	ENSMUSG00000024953/ENSMUSG00000022555/ENSMUSG00000015950/ENSMUSG00000011752/ENSMUSG00000025877/ENSMUSG00000036427/ENSMUSG00000028603/ENSMUSG00000019179/ENSMUSG00000057666/ENSMUSG00000028961/ENSMUSG00000026568/ENSMUSG00000031807/ENSMUSG00000033429/ENSMUSG00000032067/ENSMUSG00000023456/ENSMUSG00000031400/ENSMUSG00000063229/ENSMUSG00000020917/ENSMUSG00000034160/ENSMUSG00000024556/ENSMUSG00000029993/…	48
BP	GO:0070848	response to growth factor	61/1425	339/11167	0.00312773	0.0445298	ENSMUSG00000028228/ENSMUSG00000020340/ENSMUSG00000019920/ENSMUSG00000030707/ENSMUSG00000029465/ENSMUSG00000018293/ENSMUSG00000025351/ENSMUSG00000029484/ENSMUSG00000021576/ENSMUSG00000023277/ENSMUSG00000020101/ENSMUSG00000039910/ENSMUSG00000000530/ENSMUSG00000023944/ENSMUSG00000068798/ENSMUSG00000025854/ENSMUSG00000026201/ENSMUSG00000005656/ENSMUSG00000045817/ENSMUSG00000063065/ENSMUSG00000035042/…	61
BP	GO:2000147	positive regulation of cell motility	50/1425	267/11167	0.00313369	0.0445298	ENSMUSG00000049775/ENSMUSG00000033220/ENSMUSG00000028228/ENSMUSG00000016024/ENSMUSG00000050335/ENSMUSG00000030707/ENSMUSG00000018293/ENSMUSG00000068566/ENSMUSG00000020125/ENSMUSG00000029484/ENSMUSG00000021576/ENSMUSG00000031328/ENSMUSG00000032359/ENSMUSG00000025428/ENSMUSG00000026180/ENSMUSG00000000532/ENSMUSG00000024795/ENSMUSG00000063065/ENSMUSG00000035042/ENSMUSG00000024965/ENSMUSG00000002489/…	50
BP	GO:0043547	positive regulation of GTPase activity	64/1425	359/11167	0.00315003	0.0446221	ENSMUSG00000028843/ENSMUSG00000003134/ENSMUSG00000030220/ENSMUSG00000071715/ENSMUSG00000019920/ENSMUSG00000027523/ENSMUSG00000021218/ENSMUSG00000050552/ENSMUSG00000028062/ENSMUSG00000068798/ENSMUSG00000038807/ENSMUSG00000022377/ENSMUSG00000073982/ENSMUSG00000032112/ENSMUSG00000018736/ENSMUSG00000059810/ENSMUSG00000053317/ENSMUSG00000035042/ENSMUSG00000002489/ENSMUSG00000002458/ENSMUSG00000030842/…	64
BP	GO:0006953	acute-phase response	7/1425	17/11167	0.00329248	0.0458927	ENSMUSG00000032369/ENSMUSG00000031722/ENSMUSG00000016024/ENSMUSG00000027398/ENSMUSG00000024401/ENSMUSG00000032487/ENSMUSG00000026981	7
BP	GO:0002431	Fc receptor mediated stimulatory signaling pathway	6/1425	13/11167	0.00329519	0.0458927	ENSMUSG00000032369/ENSMUSG00000006699/ENSMUSG00000058715/ENSMUSG00000068798/ENSMUSG00000020437/ENSMUSG00000028341	6
BP	GO:0032692	negative regulation of interleukin-1 production	6/1425	13/11167	0.00329519	0.0458927	ENSMUSG00000032691/ENSMUSG00000074272/ENSMUSG00000060216/ENSMUSG00000060803/ENSMUSG00000078817/ENSMUSG00000036986	6
BP	GO:1904814	regulation of protein localization to chromosome, telomeric region	6/1425	13/11167	0.00329519	0.0458927	ENSMUSG00000068039/ENSMUSG00000030007/ENSMUSG00000022234/ENSMUSG00000015937/ENSMUSG00000034024/ENSMUSG00000036986	6
BP	GO:2000059	negative regulation of protein ubiquitination involved in ubiquitin-dependent protein catabolic process	6/1425	13/11167	0.00329519	0.0458927	ENSMUSG00000026078/ENSMUSG00000071415/ENSMUSG00000061477/ENSMUSG00000059291/ENSMUSG00000058558/ENSMUSG00000036986	6
BP	GO:0017157	regulation of exocytosis	24/1425	106/11167	0.00330047	0.0458927	ENSMUSG00000033220/ENSMUSG00000024659/ENSMUSG00000058715/ENSMUSG00000074272/ENSMUSG00000001175/ENSMUSG00000068798/ENSMUSG00000038147/ENSMUSG00000020132/ENSMUSG00000008859/ENSMUSG00000019066/ENSMUSG00000033916/ENSMUSG00000028249/ENSMUSG00000019790/ENSMUSG00000009907/ENSMUSG00000032739/ENSMUSG00000031447/ENSMUSG00000032504/ENSMUSG00000014402/ENSMUSG00000031731/ENSMUSG00000052681/ENSMUSG00000021457/…	24
BP	GO:0006919	activation of cysteine-type endopeptidase activity involved in apoptotic process	16/1425	61/11167	0.00333799	0.0461584	ENSMUSG00000056071/ENSMUSG00000024012/ENSMUSG00000056054/ENSMUSG00000021576/ENSMUSG00000032691/ENSMUSG00000032359/ENSMUSG00000000915/ENSMUSG00000020372/ENSMUSG00000057789/ENSMUSG00000024401/ENSMUSG00000039168/ENSMUSG00000028333/ENSMUSG00000000817/ENSMUSG00000036986/ENSMUSG00000020787/ENSMUSG00000028914	16
BP	GO:0001525	angiogenesis	46/1425	242/11167	0.00333994	0.0461584	ENSMUSG00000063856/ENSMUSG00000036427/ENSMUSG00000006699/ENSMUSG00000064246/ENSMUSG00000000290/ENSMUSG00000029484/ENSMUSG00000021576/ENSMUSG00000021281/ENSMUSG00000000530/ENSMUSG00000031328/ENSMUSG00000024164/ENSMUSG00000032359/ENSMUSG00000074272/ENSMUSG00000026180/ENSMUSG00000035493/ENSMUSG00000026078/ENSMUSG00000015340/ENSMUSG00000036478/ENSMUSG00000032484/ENSMUSG00000032462/ENSMUSG00000022443/…	46
BP	GO:0006936	muscle contraction	26/1425	118/11167	0.00339743	0.0466684	ENSMUSG00000017697/ENSMUSG00000015950/ENSMUSG00000090841/ENSMUSG00000024659/ENSMUSG00000003161/ENSMUSG00000021606/ENSMUSG00000031328/ENSMUSG00000021125/ENSMUSG00000027940/ENSMUSG00000026021/ENSMUSG00000064179/ENSMUSG00000021699/ENSMUSG00000028525/ENSMUSG00000007815/ENSMUSG00000044447/ENSMUSG00000031799/ENSMUSG00000034994/ENSMUSG00000032487/ENSMUSG00000018340/ENSMUSG00000041695/ENSMUSG00000021870/…	26
BP	GO:1903900	regulation of viral life cycle	26/1425	118/11167	0.00339743	0.0466684	ENSMUSG00000032369/ENSMUSG00000018293/ENSMUSG00000074272/ENSMUSG00000025492/ENSMUSG00000015656/ENSMUSG00000024091/ENSMUSG00000035042/ENSMUSG00000033916/ENSMUSG00000026879/ENSMUSG00000026434/ENSMUSG00000032496/ENSMUSG00000009907/ENSMUSG00000024740/ENSMUSG00000028800/ENSMUSG00000025491/ENSMUSG00000018930/ENSMUSG00000026835/ENSMUSG00000014402/ENSMUSG00000019804/ENSMUSG00000028271/ENSMUSG00000024401/…	26
BP	GO:0072655	establishment of protein localization to mitochondrion	28/1425	130/11167	0.00342542	0.0469106	ENSMUSG00000033220/ENSMUSG00000001441/ENSMUSG00000030432/ENSMUSG00000036199/ENSMUSG00000020219/ENSMUSG00000039960/ENSMUSG00000001175/ENSMUSG00000026150/ENSMUSG00000078713/ENSMUSG00000084786/ENSMUSG00000019054/ENSMUSG00000054428/ENSMUSG00000022051/ENSMUSG00000030591/ENSMUSG00000023393/ENSMUSG00000022437/ENSMUSG00000018322/ENSMUSG00000041736/ENSMUSG00000030884/ENSMUSG00000016409/ENSMUSG00000068329/…	28
BP	GO:0061842	microtubule organizing center localization	9/1425	26/11167	0.00357286	0.0486915	ENSMUSG00000008475/ENSMUSG00000096054/ENSMUSG00000021068/ENSMUSG00000018736/ENSMUSG00000042524/ENSMUSG00000022678/ENSMUSG00000006740/ENSMUSG00000027496/ENSMUSG00000027883	9
BP	GO:0006869	lipid transport	34/1425	167/11167	0.00357694	0.0486915	ENSMUSG00000053846/ENSMUSG00000028494/ENSMUSG00000016024/ENSMUSG00000028603/ENSMUSG00000024659/ENSMUSG00000041324/ENSMUSG00000074272/ENSMUSG00000060601/ENSMUSG00000020733/ENSMUSG00000018796/ENSMUSG00000004207/ENSMUSG00000030842/ENSMUSG00000021486/ENSMUSG00000021948/ENSMUSG00000009907/ENSMUSG00000023045/ENSMUSG00000027398/ENSMUSG00000003623/ENSMUSG00000004668/ENSMUSG00000000594/ENSMUSG00000020189/…	34
BP	GO:1903729	regulation of plasma membrane organization	17/1425	67/11167	0.0036787	0.0499268	ENSMUSG00000056071/ENSMUSG00000026626/ENSMUSG00000022377/ENSMUSG00000073982/ENSMUSG00000020315/ENSMUSG00000002603/ENSMUSG00000021948/ENSMUSG00000020372/ENSMUSG00000040760/ENSMUSG00000006740/ENSMUSG00000030538/ENSMUSG00000029048/ENSMUSG00000037643/ENSMUSG00000020903/ENSMUSG00000028618/ENSMUSG00000050732/ENSMUSG00000051355	17
CC	GO:0022626	cytosolic ribosome	68/1449	111/11333	2.06e-33	1.22e-30	ENSMUSG00000006333/ENSMUSG00000067274/ENSMUSG00000030432/ENSMUSG00000047215/ENSMUSG00000020460/ENSMUSG00000037563/ENSMUSG00000062647/ENSMUSG00000000740/ENSMUSG00000043716/ENSMUSG00000045128/ENSMUSG00000032518/ENSMUSG00000060938/ENSMUSG00000048758/ENSMUSG00000063457/ENSMUSG00000052146/ENSMUSG00000031320/ENSMUSG00000030744/ENSMUSG00000071415/ENSMUSG00000098274/ENSMUSG00000058546/ENSMUSG00000061477/…	68
CC	GO:0044391	ribosomal subunit	88/1449	188/11333	1.01e-30	2.98e-28	ENSMUSG00000006333/ENSMUSG00000106918/ENSMUSG00000067274/ENSMUSG00000030432/ENSMUSG00000047215/ENSMUSG00000069117/ENSMUSG00000020460/ENSMUSG00000037563/ENSMUSG00000062647/ENSMUSG00000054312/ENSMUSG00000000740/ENSMUSG00000043716/ENSMUSG00000045128/ENSMUSG00000032518/ENSMUSG00000060938/ENSMUSG00000048758/ENSMUSG00000063457/ENSMUSG00000052146/ENSMUSG00000031320/ENSMUSG00000030744/ENSMUSG00000071415/…	88
CC	GO:0005840	ribosome	98/1449	234/11333	3e-29	5.91e-27	ENSMUSG00000060143/ENSMUSG00000061983/ENSMUSG00000006333/ENSMUSG00000106918/ENSMUSG00000067274/ENSMUSG00000030432/ENSMUSG00000047215/ENSMUSG00000065990/ENSMUSG00000069117/ENSMUSG00000020460/ENSMUSG00000037563/ENSMUSG00000062647/ENSMUSG00000054312/ENSMUSG00000000740/ENSMUSG00000043716/ENSMUSG00000045128/ENSMUSG00000032518/ENSMUSG00000060938/ENSMUSG00000048758/ENSMUSG00000063457/ENSMUSG00000052146/…	98
CC	GO:0098800	inner mitochondrial membrane protein complex	65/1449	115/11333	4.44e-29	6.56e-27	ENSMUSG00000016427/ENSMUSG00000064351/ENSMUSG00000033213/ENSMUSG00000028648/ENSMUSG00000031818/ENSMUSG00000033938/ENSMUSG00000021520/ENSMUSG00000003072/ENSMUSG00000022354/ENSMUSG00000064354/ENSMUSG00000063882/ENSMUSG00000030785/ENSMUSG00000034566/ENSMUSG00000036199/ENSMUSG00000022890/ENSMUSG00000021606/ENSMUSG00000038690/ENSMUSG00000030647/ENSMUSG00000025781/ENSMUSG00000031059/ENSMUSG00000025204/…	65
CC	GO:0098798	mitochondrial protein complex	70/1449	134/11333	2.31e-28	2.73e-26	ENSMUSG00000016427/ENSMUSG00000064351/ENSMUSG00000033213/ENSMUSG00000028648/ENSMUSG00000031818/ENSMUSG00000004610/ENSMUSG00000033938/ENSMUSG00000021520/ENSMUSG00000003072/ENSMUSG00000022354/ENSMUSG00000064354/ENSMUSG00000063882/ENSMUSG00000030785/ENSMUSG00000034566/ENSMUSG00000036199/ENSMUSG00000022890/ENSMUSG00000021606/ENSMUSG00000038690/ENSMUSG00000030647/ENSMUSG00000025781/ENSMUSG00000031059/…	70
CC	GO:0070469	respiratory chain	52/1449	80/11333	1.22e-27	1.2e-25	ENSMUSG00000016427/ENSMUSG00000064351/ENSMUSG00000033213/ENSMUSG00000028648/ENSMUSG00000031818/ENSMUSG00000033938/ENSMUSG00000021520/ENSMUSG00000022354/ENSMUSG00000064354/ENSMUSG00000063882/ENSMUSG00000030785/ENSMUSG00000036199/ENSMUSG00000021606/ENSMUSG00000030647/ENSMUSG00000031059/ENSMUSG00000025204/ENSMUSG00000022450/ENSMUSG00000026032/ENSMUSG00000000088/ENSMUSG00000002416/ENSMUSG00000024038/…	52
CC	GO:0098803	respiratory chain complex	49/1449	72/11333	1.63e-27	1.38e-25	ENSMUSG00000016427/ENSMUSG00000064351/ENSMUSG00000033213/ENSMUSG00000028648/ENSMUSG00000031818/ENSMUSG00000033938/ENSMUSG00000021520/ENSMUSG00000022354/ENSMUSG00000064354/ENSMUSG00000063882/ENSMUSG00000030785/ENSMUSG00000036199/ENSMUSG00000021606/ENSMUSG00000030647/ENSMUSG00000031059/ENSMUSG00000025204/ENSMUSG00000022450/ENSMUSG00000026032/ENSMUSG00000000088/ENSMUSG00000002416/ENSMUSG00000024038/…	49
CC	GO:0005746	mitochondrial respiratory chain	49/1449	73/11333	4.36e-27	3.22e-25	ENSMUSG00000016427/ENSMUSG00000064351/ENSMUSG00000033213/ENSMUSG00000028648/ENSMUSG00000031818/ENSMUSG00000033938/ENSMUSG00000021520/ENSMUSG00000022354/ENSMUSG00000064354/ENSMUSG00000063882/ENSMUSG00000030785/ENSMUSG00000036199/ENSMUSG00000021606/ENSMUSG00000030647/ENSMUSG00000031059/ENSMUSG00000025204/ENSMUSG00000022450/ENSMUSG00000026032/ENSMUSG00000000088/ENSMUSG00000002416/ENSMUSG00000024038/…	49
CC	GO:0044455	mitochondrial membrane part	80/1449	180/11333	3.93e-26	2.58e-24	ENSMUSG00000016427/ENSMUSG00000064351/ENSMUSG00000033213/ENSMUSG00000028648/ENSMUSG00000031818/ENSMUSG00000026568/ENSMUSG00000033938/ENSMUSG00000021520/ENSMUSG00000003072/ENSMUSG00000022354/ENSMUSG00000064354/ENSMUSG00000063882/ENSMUSG00000030785/ENSMUSG00000034566/ENSMUSG00000036199/ENSMUSG00000022890/ENSMUSG00000021606/ENSMUSG00000038690/ENSMUSG00000030647/ENSMUSG00000025781/ENSMUSG00000031059/…	80
CC	GO:0005924	cell-substrate adherens junction	109/1449	309/11333	6.51e-25	3.85e-23	ENSMUSG00000062825/ENSMUSG00000006519/ENSMUSG00000033220/ENSMUSG00000026728/ENSMUSG00000028228/ENSMUSG00000037706/ENSMUSG00000008475/ENSMUSG00000019920/ENSMUSG00000006304/ENSMUSG00000006699/ENSMUSG00000026341/ENSMUSG00000030342/ENSMUSG00000006333/ENSMUSG00000024659/ENSMUSG00000067274/ENSMUSG00000047215/ENSMUSG00000004665/ENSMUSG00000003283/ENSMUSG00000029465/ENSMUSG00000018293/ENSMUSG00000028465/…	109
CC	GO:0030055	cell-substrate junction	109/1449	311/11333	1.2e-24	6.43e-23	ENSMUSG00000062825/ENSMUSG00000006519/ENSMUSG00000033220/ENSMUSG00000026728/ENSMUSG00000028228/ENSMUSG00000037706/ENSMUSG00000008475/ENSMUSG00000019920/ENSMUSG00000006304/ENSMUSG00000006699/ENSMUSG00000026341/ENSMUSG00000030342/ENSMUSG00000006333/ENSMUSG00000024659/ENSMUSG00000067274/ENSMUSG00000047215/ENSMUSG00000004665/ENSMUSG00000003283/ENSMUSG00000029465/ENSMUSG00000018293/ENSMUSG00000028465/…	109
CC	GO:0005925	focal adhesion	108/1449	307/11333	1.4e-24	6.88e-23	ENSMUSG00000062825/ENSMUSG00000006519/ENSMUSG00000033220/ENSMUSG00000026728/ENSMUSG00000028228/ENSMUSG00000037706/ENSMUSG00000008475/ENSMUSG00000019920/ENSMUSG00000006304/ENSMUSG00000006699/ENSMUSG00000026341/ENSMUSG00000030342/ENSMUSG00000006333/ENSMUSG00000024659/ENSMUSG00000067274/ENSMUSG00000047215/ENSMUSG00000004665/ENSMUSG00000003283/ENSMUSG00000029465/ENSMUSG00000018293/ENSMUSG00000028465/…	108
CC	GO:0044445	cytosolic part	82/1449	205/11333	4.76e-23	2.16e-21	ENSMUSG00000006333/ENSMUSG00000067274/ENSMUSG00000030432/ENSMUSG00000047215/ENSMUSG00000032691/ENSMUSG00000020460/ENSMUSG00000037563/ENSMUSG00000062647/ENSMUSG00000000740/ENSMUSG00000043716/ENSMUSG00000045128/ENSMUSG00000032518/ENSMUSG00000060938/ENSMUSG00000048758/ENSMUSG00000063457/ENSMUSG00000052146/ENSMUSG00000031320/ENSMUSG00000030744/ENSMUSG00000071415/ENSMUSG00000098274/ENSMUSG00000052305/…	82
CC	GO:0005912	adherens junction	115/1449	362/11333	6.99e-22	2.95e-20	ENSMUSG00000062825/ENSMUSG00000006519/ENSMUSG00000033220/ENSMUSG00000026728/ENSMUSG00000028228/ENSMUSG00000037706/ENSMUSG00000008475/ENSMUSG00000019920/ENSMUSG00000006304/ENSMUSG00000006699/ENSMUSG00000026341/ENSMUSG00000030342/ENSMUSG00000006333/ENSMUSG00000024659/ENSMUSG00000067274/ENSMUSG00000040385/ENSMUSG00000047215/ENSMUSG00000004665/ENSMUSG00000003283/ENSMUSG00000029465/ENSMUSG00000018293/…	115
CC	GO:0022625	cytosolic large ribosomal subunit	40/1449	61/11333	9.22e-22	3.63e-20	ENSMUSG00000067274/ENSMUSG00000030432/ENSMUSG00000047215/ENSMUSG00000062647/ENSMUSG00000000740/ENSMUSG00000043716/ENSMUSG00000045128/ENSMUSG00000060938/ENSMUSG00000048758/ENSMUSG00000071415/ENSMUSG00000098274/ENSMUSG00000058546/ENSMUSG00000059291/ENSMUSG00000062006/ENSMUSG00000057841/ENSMUSG00000012405/ENSMUSG00000060636/ENSMUSG00000046330/ENSMUSG00000028936/ENSMUSG00000052253/ENSMUSG00000017404/…	40
CC	GO:0070161	anchoring junction	115/1449	368/11333	3.13e-21	1.16e-19	ENSMUSG00000062825/ENSMUSG00000006519/ENSMUSG00000033220/ENSMUSG00000026728/ENSMUSG00000028228/ENSMUSG00000037706/ENSMUSG00000008475/ENSMUSG00000019920/ENSMUSG00000006304/ENSMUSG00000006699/ENSMUSG00000026341/ENSMUSG00000030342/ENSMUSG00000006333/ENSMUSG00000024659/ENSMUSG00000067274/ENSMUSG00000040385/ENSMUSG00000047215/ENSMUSG00000004665/ENSMUSG00000003283/ENSMUSG00000029465/ENSMUSG00000018293/…	115
CC	GO:0005743	mitochondrial inner membrane	109/1449	348/11333	2.97e-20	1.03e-18	ENSMUSG00000016427/ENSMUSG00000064351/ENSMUSG00000033213/ENSMUSG00000044986/ENSMUSG00000008540/ENSMUSG00000028648/ENSMUSG00000031818/ENSMUSG00000019179/ENSMUSG00000024012/ENSMUSG00000026568/ENSMUSG00000033938/ENSMUSG00000021520/ENSMUSG00000050335/ENSMUSG00000003072/ENSMUSG00000022354/ENSMUSG00000064354/ENSMUSG00000063882/ENSMUSG00000030785/ENSMUSG00000034566/ENSMUSG00000036199/ENSMUSG00000028792/…	109
CC	GO:0019866	organelle inner membrane	115/1449	385/11333	1.73e-19	5.67e-18	ENSMUSG00000016427/ENSMUSG00000064351/ENSMUSG00000033213/ENSMUSG00000044986/ENSMUSG00000008540/ENSMUSG00000028648/ENSMUSG00000031818/ENSMUSG00000019179/ENSMUSG00000024012/ENSMUSG00000026568/ENSMUSG00000033938/ENSMUSG00000021520/ENSMUSG00000050335/ENSMUSG00000003072/ENSMUSG00000022354/ENSMUSG00000064354/ENSMUSG00000063882/ENSMUSG00000030785/ENSMUSG00000034566/ENSMUSG00000036199/ENSMUSG00000028792/…	115
CC	GO:0031966	mitochondrial membrane	134/1449	484/11333	2.43e-19	7.56e-18	ENSMUSG00000016427/ENSMUSG00000064351/ENSMUSG00000033213/ENSMUSG00000044986/ENSMUSG00000008540/ENSMUSG00000028648/ENSMUSG00000031818/ENSMUSG00000019179/ENSMUSG00000024012/ENSMUSG00000026568/ENSMUSG00000033938/ENSMUSG00000024659/ENSMUSG00000021520/ENSMUSG00000050335/ENSMUSG00000003072/ENSMUSG00000022354/ENSMUSG00000064354/ENSMUSG00000063882/ENSMUSG00000030785/ENSMUSG00000034566/ENSMUSG00000036199/…	134
CC	GO:1990204	oxidoreductase complex	45/1449	90/11333	1.05e-17	3.1e-16	ENSMUSG00000016427/ENSMUSG00000015950/ENSMUSG00000006519/ENSMUSG00000064351/ENSMUSG00000071715/ENSMUSG00000028648/ENSMUSG00000033938/ENSMUSG00000021520/ENSMUSG00000022354/ENSMUSG00000063882/ENSMUSG00000036199/ENSMUSG00000021606/ENSMUSG00000030647/ENSMUSG00000031059/ENSMUSG00000025204/ENSMUSG00000022450/ENSMUSG00000026032/ENSMUSG00000002416/ENSMUSG00000024038/ENSMUSG00000026895/ENSMUSG00000037152/…	45
CC	GO:0015934	large ribosomal subunit	52/1449	118/11333	3.23e-17	9.09e-16	ENSMUSG00000106918/ENSMUSG00000067274/ENSMUSG00000030432/ENSMUSG00000047215/ENSMUSG00000062647/ENSMUSG00000000740/ENSMUSG00000043716/ENSMUSG00000045128/ENSMUSG00000060938/ENSMUSG00000048758/ENSMUSG00000071415/ENSMUSG00000098274/ENSMUSG00000058546/ENSMUSG00000025208/ENSMUSG00000059291/ENSMUSG00000062006/ENSMUSG00000026087/ENSMUSG00000057841/ENSMUSG00000012405/ENSMUSG00000060636/ENSMUSG00000062328/…	52
CC	GO:0005747	mitochondrial respiratory chain complex I	30/1449	45/11333	6.04e-17	1.49e-15	ENSMUSG00000016427/ENSMUSG00000028648/ENSMUSG00000033938/ENSMUSG00000022354/ENSMUSG00000036199/ENSMUSG00000021606/ENSMUSG00000030647/ENSMUSG00000031059/ENSMUSG00000025204/ENSMUSG00000022450/ENSMUSG00000026032/ENSMUSG00000002416/ENSMUSG00000024038/ENSMUSG00000026895/ENSMUSG00000037152/ENSMUSG00000071014/ENSMUSG00000040048/ENSMUSG00000022820/ENSMUSG00000064367/ENSMUSG00000020022/ENSMUSG00000027673/…	30
CC	GO:0030964	NADH dehydrogenase complex	30/1449	45/11333	6.04e-17	1.49e-15	ENSMUSG00000016427/ENSMUSG00000028648/ENSMUSG00000033938/ENSMUSG00000022354/ENSMUSG00000036199/ENSMUSG00000021606/ENSMUSG00000030647/ENSMUSG00000031059/ENSMUSG00000025204/ENSMUSG00000022450/ENSMUSG00000026032/ENSMUSG00000002416/ENSMUSG00000024038/ENSMUSG00000026895/ENSMUSG00000037152/ENSMUSG00000071014/ENSMUSG00000040048/ENSMUSG00000022820/ENSMUSG00000064367/ENSMUSG00000020022/ENSMUSG00000027673/…	30
CC	GO:0045271	respiratory chain complex I	30/1449	45/11333	6.04e-17	1.49e-15	ENSMUSG00000016427/ENSMUSG00000028648/ENSMUSG00000033938/ENSMUSG00000022354/ENSMUSG00000036199/ENSMUSG00000021606/ENSMUSG00000030647/ENSMUSG00000031059/ENSMUSG00000025204/ENSMUSG00000022450/ENSMUSG00000026032/ENSMUSG00000002416/ENSMUSG00000024038/ENSMUSG00000026895/ENSMUSG00000037152/ENSMUSG00000071014/ENSMUSG00000040048/ENSMUSG00000022820/ENSMUSG00000064367/ENSMUSG00000020022/ENSMUSG00000027673/…	30
CC	GO:0015935	small ribosomal subunit	36/1449	72/11333	1.97e-14	4.65e-13	ENSMUSG00000006333/ENSMUSG00000069117/ENSMUSG00000020460/ENSMUSG00000037563/ENSMUSG00000054312/ENSMUSG00000032518/ENSMUSG00000063457/ENSMUSG00000052146/ENSMUSG00000031320/ENSMUSG00000030744/ENSMUSG00000061477/ENSMUSG00000068921/ENSMUSG00000025290/ENSMUSG00000012848/ENSMUSG00000003429/ENSMUSG00000040952/ENSMUSG00000044533/ENSMUSG00000028234/ENSMUSG00000047675/ENSMUSG00000090862/ENSMUSG00000024608/…	36
CC	GO:0022627	cytosolic small ribosomal subunit	27/1449	43/11333	2.07e-14	4.69e-13	ENSMUSG00000006333/ENSMUSG00000020460/ENSMUSG00000037563/ENSMUSG00000032518/ENSMUSG00000063457/ENSMUSG00000052146/ENSMUSG00000031320/ENSMUSG00000030744/ENSMUSG00000061477/ENSMUSG00000025290/ENSMUSG00000012848/ENSMUSG00000003429/ENSMUSG00000040952/ENSMUSG00000044533/ENSMUSG00000028234/ENSMUSG00000047675/ENSMUSG00000090862/ENSMUSG00000024608/ENSMUSG00000028081/ENSMUSG00000025362/ENSMUSG00000009927/…	27
CC	GO:0070069	cytochrome complex	19/1449	25/11333	7.91e-13	1.73e-11	ENSMUSG00000064351/ENSMUSG00000033213/ENSMUSG00000031818/ENSMUSG00000021520/ENSMUSG00000064354/ENSMUSG00000063882/ENSMUSG00000030785/ENSMUSG00000000088/ENSMUSG00000031231/ENSMUSG00000064358/ENSMUSG00000017778/ENSMUSG00000041697/ENSMUSG00000059534/ENSMUSG00000035885/ENSMUSG00000038462/ENSMUSG00000064370/ENSMUSG00000030884/ENSMUSG00000025651/ENSMUSG00000022551	19
CC	GO:0043209	myelin sheath	54/1449	162/11333	8.04e-12	1.7e-10	ENSMUSG00000062825/ENSMUSG00000011752/ENSMUSG00000021957/ENSMUSG00000036427/ENSMUSG00000019179/ENSMUSG00000057666/ENSMUSG00000006699/ENSMUSG00000034566/ENSMUSG00000021218/ENSMUSG00000020460/ENSMUSG00000016319/ENSMUSG00000029580/ENSMUSG00000025781/ENSMUSG00000025428/ENSMUSG00000001175/ENSMUSG00000058135/ENSMUSG00000000088/ENSMUSG00000068798/ENSMUSG00000015656/ENSMUSG00000090137/ENSMUSG00000008859/…	54
CC	GO:0005753	mitochondrial proton-transporting ATP synthase complex	17/1449	22/11333	8.37e-12	1.71e-10	ENSMUSG00000003072/ENSMUSG00000034566/ENSMUSG00000022890/ENSMUSG00000038690/ENSMUSG00000025781/ENSMUSG00000025428/ENSMUSG00000064357/ENSMUSG00000050856/ENSMUSG00000000563/ENSMUSG00000054428/ENSMUSG00000021290/ENSMUSG00000022956/ENSMUSG00000016252/ENSMUSG00000018770/ENSMUSG00000062683/ENSMUSG00000038717/ENSMUSG00000025393	17
CC	GO:0016469	proton-transporting two-sector ATPase complex	24/1449	43/11333	2.14e-11	4.21e-10	ENSMUSG00000003072/ENSMUSG00000034566/ENSMUSG00000001750/ENSMUSG00000022890/ENSMUSG00000038690/ENSMUSG00000025781/ENSMUSG00000015575/ENSMUSG00000025428/ENSMUSG00000019210/ENSMUSG00000064357/ENSMUSG00000050856/ENSMUSG00000033379/ENSMUSG00000000563/ENSMUSG00000054428/ENSMUSG00000013160/ENSMUSG00000021290/ENSMUSG00000022956/ENSMUSG00000021114/ENSMUSG00000016252/ENSMUSG00000018770/ENSMUSG00000062683/…	24
CC	GO:0045259	proton-transporting ATP synthase complex	17/1449	23/11333	2.83e-11	5.31e-10	ENSMUSG00000003072/ENSMUSG00000034566/ENSMUSG00000022890/ENSMUSG00000038690/ENSMUSG00000025781/ENSMUSG00000025428/ENSMUSG00000064357/ENSMUSG00000050856/ENSMUSG00000000563/ENSMUSG00000054428/ENSMUSG00000021290/ENSMUSG00000022956/ENSMUSG00000016252/ENSMUSG00000018770/ENSMUSG00000062683/ENSMUSG00000038717/ENSMUSG00000025393	17
CC	GO:0045277	respiratory chain complex IV	13/1449	14/11333	2.88e-11	5.31e-10	ENSMUSG00000064351/ENSMUSG00000033213/ENSMUSG00000031818/ENSMUSG00000064354/ENSMUSG00000030785/ENSMUSG00000000088/ENSMUSG00000031231/ENSMUSG00000064358/ENSMUSG00000017778/ENSMUSG00000041697/ENSMUSG00000035885/ENSMUSG00000038462/ENSMUSG00000030884	13
CC	GO:0031012	extracellular matrix	61/1449	203/11333	5.15e-11	9.22e-10	ENSMUSG00000062825/ENSMUSG00000032369/ENSMUSG00000090841/ENSMUSG00000056071/ENSMUSG00000026728/ENSMUSG00000057729/ENSMUSG00000057666/ENSMUSG00000047215/ENSMUSG00000050335/ENSMUSG00000095620/ENSMUSG00000016319/ENSMUSG00000031328/ENSMUSG00000037563/ENSMUSG00000025428/ENSMUSG00000027447/ENSMUSG00000032518/ENSMUSG00000046841/ENSMUSG00000035493/ENSMUSG00000052146/ENSMUSG00000038463/ENSMUSG00000031320/…	61
CC	GO:0005751	mitochondrial respiratory chain complex IV	11/1449	12/11333	1.53e-09	2.66e-08	ENSMUSG00000064351/ENSMUSG00000033213/ENSMUSG00000031818/ENSMUSG00000064354/ENSMUSG00000030785/ENSMUSG00000000088/ENSMUSG00000017778/ENSMUSG00000041697/ENSMUSG00000035885/ENSMUSG00000038462/ENSMUSG00000030884	11
CC	GO:0033177	proton-transporting two-sector ATPase complex, proton-transporting domain	14/1449	22/11333	3.45e-08	5.83e-07	ENSMUSG00000034566/ENSMUSG00000001750/ENSMUSG00000022890/ENSMUSG00000038690/ENSMUSG00000015575/ENSMUSG00000064357/ENSMUSG00000050856/ENSMUSG00000033379/ENSMUSG00000000563/ENSMUSG00000013160/ENSMUSG00000022956/ENSMUSG00000018770/ENSMUSG00000062683/ENSMUSG00000038717	14
CC	GO:0015629	actin cytoskeleton	70/1449	295/11333	1.32e-07	2.17e-06	ENSMUSG00000062825/ENSMUSG00000015950/ENSMUSG00000034868/ENSMUSG00000090841/ENSMUSG00000006519/ENSMUSG00000020846/ENSMUSG00000033220/ENSMUSG00000008475/ENSMUSG00000006304/ENSMUSG00000026094/ENSMUSG00000026341/ENSMUSG00000079426/ENSMUSG00000030707/ENSMUSG00000004665/ENSMUSG00000003283/ENSMUSG00000029465/ENSMUSG00000068566/ENSMUSG00000028745/ENSMUSG00000015932/ENSMUSG00000024048/ENSMUSG00000069662/…	70
CC	GO:0044448	cell cortex part	33/1449	105/11333	4.42e-07	7.06e-06	ENSMUSG00000034868/ENSMUSG00000030707/ENSMUSG00000068566/ENSMUSG00000028745/ENSMUSG00000015932/ENSMUSG00000024048/ENSMUSG00000021281/ENSMUSG00000029580/ENSMUSG00000031328/ENSMUSG00000027940/ENSMUSG00000056201/ENSMUSG00000021823/ENSMUSG00000020152/ENSMUSG00000059248/ENSMUSG00000020315/ENSMUSG00000005103/ENSMUSG00000038366/ENSMUSG00000015143/ENSMUSG00000026879/ENSMUSG00000022443/ENSMUSG00000053799/…	33
CC	GO:0099503	secretory vesicle	57/1449	233/11333	6.74e-07	1.05e-05	ENSMUSG00000006699/ENSMUSG00000009350/ENSMUSG00000028745/ENSMUSG00000020125/ENSMUSG00000029484/ENSMUSG00000025232/ENSMUSG00000003161/ENSMUSG00000034593/ENSMUSG00000032359/ENSMUSG00000026385/ENSMUSG00000001175/ENSMUSG00000028478/ENSMUSG00000026150/ENSMUSG00000000157/ENSMUSG00000004626/ENSMUSG00000032112/ENSMUSG00000027935/ENSMUSG00000018736/ENSMUSG00000021771/ENSMUSG00000027287/ENSMUSG00000048277/…	57
CC	GO:0045263	proton-transporting ATP synthase complex, coupling factor F(o)	10/1449	14/11333	6.97e-07	1.06e-05	ENSMUSG00000034566/ENSMUSG00000022890/ENSMUSG00000038690/ENSMUSG00000064357/ENSMUSG00000050856/ENSMUSG00000000563/ENSMUSG00000022956/ENSMUSG00000018770/ENSMUSG00000062683/ENSMUSG00000038717	10
CC	GO:0000276	mitochondrial proton-transporting ATP synthase complex, coupling factor F(o)	9/1449	12/11333	1.37e-06	1.97e-05	ENSMUSG00000034566/ENSMUSG00000022890/ENSMUSG00000038690/ENSMUSG00000050856/ENSMUSG00000000563/ENSMUSG00000022956/ENSMUSG00000018770/ENSMUSG00000062683/ENSMUSG00000038717	9
CC	GO:0045275	respiratory chain complex III	9/1449	12/11333	1.37e-06	1.97e-05	ENSMUSG00000064351/ENSMUSG00000021520/ENSMUSG00000063882/ENSMUSG00000059534/ENSMUSG00000038462/ENSMUSG00000064370/ENSMUSG00000030884/ENSMUSG00000025651/ENSMUSG00000022551	9
CC	GO:0030141	secretory granule	42/1449	159/11333	2.45e-06	3.44e-05	ENSMUSG00000006699/ENSMUSG00000009350/ENSMUSG00000028745/ENSMUSG00000020125/ENSMUSG00000029484/ENSMUSG00000025232/ENSMUSG00000003161/ENSMUSG00000034593/ENSMUSG00000032359/ENSMUSG00000000157/ENSMUSG00000004626/ENSMUSG00000027935/ENSMUSG00000027287/ENSMUSG00000019066/ENSMUSG00000002603/ENSMUSG00000021687/ENSMUSG00000015143/ENSMUSG00000019790/ENSMUSG00000032496/ENSMUSG00000068039/ENSMUSG00000027398/…	42
CC	GO:0042641	actomyosin	18/1449	45/11333	4.23e-06	5.81e-05	ENSMUSG00000034868/ENSMUSG00000006519/ENSMUSG00000004665/ENSMUSG00000024048/ENSMUSG00000034593/ENSMUSG00000027940/ENSMUSG00000059248/ENSMUSG00000005103/ENSMUSG00000015143/ENSMUSG00000023022/ENSMUSG00000022443/ENSMUSG00000031799/ENSMUSG00000030890/ENSMUSG00000032504/ENSMUSG00000021998/ENSMUSG00000029860/ENSMUSG00000036718/ENSMUSG00000026313	18
CC	GO:0099568	cytoplasmic region	53/1449	224/11333	4.79e-06	6.43e-05	ENSMUSG00000017697/ENSMUSG00000034868/ENSMUSG00000024480/ENSMUSG00000030707/ENSMUSG00000018293/ENSMUSG00000068566/ENSMUSG00000028745/ENSMUSG00000015932/ENSMUSG00000028173/ENSMUSG00000024048/ENSMUSG00000021281/ENSMUSG00000029580/ENSMUSG00000069662/ENSMUSG00000031328/ENSMUSG00000026028/ENSMUSG00000027940/ENSMUSG00000020132/ENSMUSG00000056201/ENSMUSG00000021823/ENSMUSG00000020152/ENSMUSG00000018736/…	53
CC	GO:0031252	cell leading edge	59/1449	260/11333	5.81e-06	7.63e-05	ENSMUSG00000028843/ENSMUSG00000033220/ENSMUSG00000026728/ENSMUSG00000008475/ENSMUSG00000006304/ENSMUSG00000006699/ENSMUSG00000026341/ENSMUSG00000027523/ENSMUSG00000030707/ENSMUSG00000029465/ENSMUSG00000068566/ENSMUSG00000028745/ENSMUSG00000028465/ENSMUSG00000023277/ENSMUSG00000028173/ENSMUSG00000034593/ENSMUSG00000030403/ENSMUSG00000021676/ENSMUSG00000056201/ENSMUSG00000030744/ENSMUSG00000027935/…	59
CC	GO:0000323	lytic vacuole	80/1449	387/11333	6.58e-06	8.27e-05	ENSMUSG00000017697/ENSMUSG00000024659/ENSMUSG00000009350/ENSMUSG00000003283/ENSMUSG00000025351/ENSMUSG00000001750/ENSMUSG00000025232/ENSMUSG00000034593/ENSMUSG00000050552/ENSMUSG00000032359/ENSMUSG00000026180/ENSMUSG00000027447/ENSMUSG00000023944/ENSMUSG00000028062/ENSMUSG00000081534/ENSMUSG00000025492/ENSMUSG00000047187/ENSMUSG00000004626/ENSMUSG00000019210/ENSMUSG00000005656/ENSMUSG00000015656/…	80
CC	GO:0005764	lysosome	80/1449	387/11333	6.58e-06	8.27e-05	ENSMUSG00000017697/ENSMUSG00000024659/ENSMUSG00000009350/ENSMUSG00000003283/ENSMUSG00000025351/ENSMUSG00000001750/ENSMUSG00000025232/ENSMUSG00000034593/ENSMUSG00000050552/ENSMUSG00000032359/ENSMUSG00000026180/ENSMUSG00000027447/ENSMUSG00000023944/ENSMUSG00000028062/ENSMUSG00000081534/ENSMUSG00000025492/ENSMUSG00000047187/ENSMUSG00000004626/ENSMUSG00000019210/ENSMUSG00000005656/ENSMUSG00000015656/…	80
CC	GO:0005750	mitochondrial respiratory chain complex III	8/1449	11/11333	8.09e-06	9.96e-05	ENSMUSG00000064351/ENSMUSG00000021520/ENSMUSG00000063882/ENSMUSG00000059534/ENSMUSG00000038462/ENSMUSG00000030884/ENSMUSG00000025651/ENSMUSG00000022551	8
CC	GO:0005938	cell cortex	44/1449	178/11333	9.32e-06	0.000111128	ENSMUSG00000034868/ENSMUSG00000030707/ENSMUSG00000018293/ENSMUSG00000068566/ENSMUSG00000028745/ENSMUSG00000015932/ENSMUSG00000024048/ENSMUSG00000021281/ENSMUSG00000029580/ENSMUSG00000069662/ENSMUSG00000031328/ENSMUSG00000027940/ENSMUSG00000056201/ENSMUSG00000021823/ENSMUSG00000020152/ENSMUSG00000059248/ENSMUSG00000020315/ENSMUSG00000019433/ENSMUSG00000005103/ENSMUSG00000038366/ENSMUSG00000015143/…	44
CC	GO:0032432	actin filament bundle	17/1449	43/11333	9.4e-06	0.000111128	ENSMUSG00000034868/ENSMUSG00000006519/ENSMUSG00000020846/ENSMUSG00000004665/ENSMUSG00000024048/ENSMUSG00000069662/ENSMUSG00000031328/ENSMUSG00000027940/ENSMUSG00000059248/ENSMUSG00000015143/ENSMUSG00000023022/ENSMUSG00000022443/ENSMUSG00000031799/ENSMUSG00000030890/ENSMUSG00000021998/ENSMUSG00000029860/ENSMUSG00000036718	17
CC	GO:0030863	cortical cytoskeleton	22/1449	65/11333	9.59e-06	0.000111155	ENSMUSG00000030707/ENSMUSG00000068566/ENSMUSG00000028745/ENSMUSG00000015932/ENSMUSG00000029580/ENSMUSG00000031328/ENSMUSG00000027940/ENSMUSG00000056201/ENSMUSG00000021823/ENSMUSG00000020152/ENSMUSG00000020315/ENSMUSG00000005103/ENSMUSG00000038366/ENSMUSG00000015143/ENSMUSG00000026879/ENSMUSG00000022443/ENSMUSG00000037742/ENSMUSG00000027479/ENSMUSG00000031799/ENSMUSG00000028645/ENSMUSG00000037493/…	22
CC	GO:0005885	Arp2/3 protein complex	7/1449	10/11333	4.65e-05	0.000528154	ENSMUSG00000008475/ENSMUSG00000006304/ENSMUSG00000026341/ENSMUSG00000079426/ENSMUSG00000029465/ENSMUSG00000020152/ENSMUSG00000029622	7
CC	GO:0005773	vacuole	86/1449	456/11333	0.000107096	0.00119422	ENSMUSG00000017697/ENSMUSG00000006699/ENSMUSG00000024659/ENSMUSG00000009350/ENSMUSG00000003283/ENSMUSG00000025351/ENSMUSG00000001750/ENSMUSG00000025232/ENSMUSG00000034593/ENSMUSG00000050552/ENSMUSG00000032359/ENSMUSG00000026180/ENSMUSG00000027447/ENSMUSG00000023944/ENSMUSG00000028062/ENSMUSG00000081534/ENSMUSG00000025492/ENSMUSG00000047187/ENSMUSG00000004626/ENSMUSG00000019210/ENSMUSG00000005656/…	86
CC	GO:0005766	primary lysosome	7/1449	11/11333	0.000113641	0.00122112	ENSMUSG00000009350/ENSMUSG00000025232/ENSMUSG00000004626/ENSMUSG00000027287/ENSMUSG00000021665/ENSMUSG00000050732/ENSMUSG00000020323	7
CC	GO:0042582	azurophil granule	7/1449	11/11333	0.000113641	0.00122112	ENSMUSG00000009350/ENSMUSG00000025232/ENSMUSG00000004626/ENSMUSG00000027287/ENSMUSG00000021665/ENSMUSG00000050732/ENSMUSG00000020323	7
CC	GO:0044449	contractile fiber part	27/1449	101/11333	0.000118773	0.00125347	ENSMUSG00000062825/ENSMUSG00000034868/ENSMUSG00000026626/ENSMUSG00000096054/ENSMUSG00000028745/ENSMUSG00000003161/ENSMUSG00000024048/ENSMUSG00000031328/ENSMUSG00000027940/ENSMUSG00000021024/ENSMUSG00000021823/ENSMUSG00000038473/ENSMUSG00000020315/ENSMUSG00000064179/ENSMUSG00000021816/ENSMUSG00000015143/ENSMUSG00000028525/ENSMUSG00000028161/ENSMUSG00000031799/ENSMUSG00000028645/ENSMUSG00000030890/…	27
CC	GO:0001725	stress fiber	14/1449	38/11333	0.000142082	0.00144777	ENSMUSG00000034868/ENSMUSG00000006519/ENSMUSG00000004665/ENSMUSG00000024048/ENSMUSG00000027940/ENSMUSG00000059248/ENSMUSG00000015143/ENSMUSG00000023022/ENSMUSG00000022443/ENSMUSG00000031799/ENSMUSG00000030890/ENSMUSG00000021998/ENSMUSG00000029860/ENSMUSG00000036718	14
CC	GO:0097517	contractile actin filament bundle	14/1449	38/11333	0.000142082	0.00144777	ENSMUSG00000034868/ENSMUSG00000006519/ENSMUSG00000004665/ENSMUSG00000024048/ENSMUSG00000027940/ENSMUSG00000059248/ENSMUSG00000015143/ENSMUSG00000023022/ENSMUSG00000022443/ENSMUSG00000031799/ENSMUSG00000030890/ENSMUSG00000021998/ENSMUSG00000029860/ENSMUSG00000036718	14
CC	GO:0030017	sarcomere	25/1449	92/11333	0.000158068	0.00158336	ENSMUSG00000034868/ENSMUSG00000026626/ENSMUSG00000096054/ENSMUSG00000028745/ENSMUSG00000003161/ENSMUSG00000024048/ENSMUSG00000031328/ENSMUSG00000027940/ENSMUSG00000021024/ENSMUSG00000038473/ENSMUSG00000020315/ENSMUSG00000064179/ENSMUSG00000021816/ENSMUSG00000015143/ENSMUSG00000028525/ENSMUSG00000028161/ENSMUSG00000031799/ENSMUSG00000028645/ENSMUSG00000030890/ENSMUSG00000031068/ENSMUSG00000044080/…	25
CC	GO:0002102	podosome	11/1449	26/11333	0.000176461	0.00173814	ENSMUSG00000015950/ENSMUSG00000039960/ENSMUSG00000027940/ENSMUSG00000022377/ENSMUSG00000021823/ENSMUSG00000020152/ENSMUSG00000024965/ENSMUSG00000005103/ENSMUSG00000026879/ENSMUSG00000031799/ENSMUSG00000021998	11
CC	GO:0030864	cortical actin cytoskeleton	15/1449	44/11333	0.000226311	0.00219262	ENSMUSG00000030707/ENSMUSG00000068566/ENSMUSG00000015932/ENSMUSG00000056201/ENSMUSG00000021823/ENSMUSG00000020152/ENSMUSG00000020315/ENSMUSG00000005103/ENSMUSG00000038366/ENSMUSG00000026879/ENSMUSG00000022443/ENSMUSG00000037742/ENSMUSG00000028645/ENSMUSG00000037493/ENSMUSG00000028656	15
CC	GO:0031256	leading edge membrane	24/1449	89/11333	0.000241047	0.00227576	ENSMUSG00000006699/ENSMUSG00000028465/ENSMUSG00000028173/ENSMUSG00000030403/ENSMUSG00000056201/ENSMUSG00000030744/ENSMUSG00000020315/ENSMUSG00000002489/ENSMUSG00000020437/ENSMUSG00000000915/ENSMUSG00000022114/ENSMUSG00000007815/ENSMUSG00000037742/ENSMUSG00000022436/ENSMUSG00000028649/ENSMUSG00000040296/ENSMUSG00000020689/ENSMUSG00000030538/ENSMUSG00000020120/ENSMUSG00000032946/ENSMUSG00000021998/…	24
CC	GO:0033178	proton-transporting two-sector ATPase complex, catalytic domain	7/1449	12/11333	0.000242594	0.00227576	ENSMUSG00000003072/ENSMUSG00000025781/ENSMUSG00000025428/ENSMUSG00000019210/ENSMUSG00000016252/ENSMUSG00000025393/ENSMUSG00000052459	7
CC	GO:0030016	myofibril	27/1449	106/11333	0.000282427	0.00260804	ENSMUSG00000062825/ENSMUSG00000034868/ENSMUSG00000026626/ENSMUSG00000096054/ENSMUSG00000028745/ENSMUSG00000003161/ENSMUSG00000024048/ENSMUSG00000031328/ENSMUSG00000027940/ENSMUSG00000021024/ENSMUSG00000021823/ENSMUSG00000038473/ENSMUSG00000020315/ENSMUSG00000064179/ENSMUSG00000021816/ENSMUSG00000015143/ENSMUSG00000028525/ENSMUSG00000028161/ENSMUSG00000031799/ENSMUSG00000028645/ENSMUSG00000030890/…	27
CC	GO:0043292	contractile fiber	28/1449	112/11333	0.000307238	0.0027935	ENSMUSG00000062825/ENSMUSG00000034868/ENSMUSG00000026626/ENSMUSG00000096054/ENSMUSG00000028745/ENSMUSG00000003161/ENSMUSG00000024048/ENSMUSG00000031328/ENSMUSG00000027940/ENSMUSG00000027447/ENSMUSG00000021024/ENSMUSG00000021823/ENSMUSG00000038473/ENSMUSG00000020315/ENSMUSG00000064179/ENSMUSG00000021816/ENSMUSG00000015143/ENSMUSG00000028525/ENSMUSG00000028161/ENSMUSG00000031799/ENSMUSG00000028645/…	28
CC	GO:0005839	proteasome core complex	9/1449	20/11333	0.000397806	0.00356218	ENSMUSG00000021024/ENSMUSG00000015671/ENSMUSG00000022193/ENSMUSG00000027566/ENSMUSG00000014769/ENSMUSG00000030751/ENSMUSG00000096727/ENSMUSG00000005779/ENSMUSG00000028837	9
CC	GO:0032587	ruffle membrane	18/1449	61/11333	0.000431972	0.00381038	ENSMUSG00000028465/ENSMUSG00000056201/ENSMUSG00000030744/ENSMUSG00000002489/ENSMUSG00000000915/ENSMUSG00000022114/ENSMUSG00000007815/ENSMUSG00000037742/ENSMUSG00000022436/ENSMUSG00000028649/ENSMUSG00000040296/ENSMUSG00000020689/ENSMUSG00000030538/ENSMUSG00000020120/ENSMUSG00000032946/ENSMUSG00000021998/ENSMUSG00000026979/ENSMUSG00000024013	18
CC	GO:0001726	ruffle	30/1449	128/11333	0.000622966	0.00541431	ENSMUSG00000027523/ENSMUSG00000068566/ENSMUSG00000028465/ENSMUSG00000034593/ENSMUSG00000056201/ENSMUSG00000030744/ENSMUSG00000020733/ENSMUSG00000030733/ENSMUSG00000002489/ENSMUSG00000030447/ENSMUSG00000015143/ENSMUSG00000026879/ENSMUSG00000000915/ENSMUSG00000022114/ENSMUSG00000022443/ENSMUSG00000007815/ENSMUSG00000037742/ENSMUSG00000022436/ENSMUSG00000028649/ENSMUSG00000040296/ENSMUSG00000051735/…	30
CC	GO:0044433	cytoplasmic vesicle part	87/1449	487/11333	0.000632557	0.00541799	ENSMUSG00000017697/ENSMUSG00000022108/ENSMUSG00000071715/ENSMUSG00000073002/ENSMUSG00000024480/ENSMUSG00000024659/ENSMUSG00000030707/ENSMUSG00000025351/ENSMUSG00000008036/ENSMUSG00000029484/ENSMUSG00000034109/ENSMUSG00000021576/ENSMUSG00000003161/ENSMUSG00000028173/ENSMUSG00000050552/ENSMUSG00000032353/ENSMUSG00000028062/ENSMUSG00000001175/ENSMUSG00000081534/ENSMUSG00000028478/ENSMUSG00000025492/…	87
CC	GO:0005770	late endosome	36/1449	165/11333	0.000800485	0.00675838	ENSMUSG00000073002/ENSMUSG00000060126/ENSMUSG00000025351/ENSMUSG00000034593/ENSMUSG00000050552/ENSMUSG00000027447/ENSMUSG00000028062/ENSMUSG00000025492/ENSMUSG00000068798/ENSMUSG00000015656/ENSMUSG00000063065/ENSMUSG00000030842/ENSMUSG00000033916/ENSMUSG00000066152/ENSMUSG00000029234/ENSMUSG00000009907/ENSMUSG00000031696/ENSMUSG00000027602/ENSMUSG00000091512/ENSMUSG00000031447/ENSMUSG00000007458/…	36
CC	GO:1905369	endopeptidase complex	19/1449	70/11333	0.000950802	0.00791442	ENSMUSG00000042541/ENSMUSG00000021024/ENSMUSG00000021737/ENSMUSG00000015671/ENSMUSG00000022193/ENSMUSG00000027566/ENSMUSG00000079197/ENSMUSG00000014769/ENSMUSG00000030751/ENSMUSG00000006998/ENSMUSG00000030591/ENSMUSG00000096727/ENSMUSG00000005779/ENSMUSG00000068329/ENSMUSG00000022867/ENSMUSG00000022216/ENSMUSG00000028837/ENSMUSG00000020720/ENSMUSG00000024583	19
CC	GO:0099512	supramolecular fiber	84/1449	476/11333	0.00113953	0.00935363	ENSMUSG00000062825/ENSMUSG00000034868/ENSMUSG00000033220/ENSMUSG00000026728/ENSMUSG00000026626/ENSMUSG00000030707/ENSMUSG00000003283/ENSMUSG00000029465/ENSMUSG00000096054/ENSMUSG00000028745/ENSMUSG00000006095/ENSMUSG00000003161/ENSMUSG00000024048/ENSMUSG00000067613/ENSMUSG00000034593/ENSMUSG00000031328/ENSMUSG00000027940/ENSMUSG00000027447/ENSMUSG00000021024/ENSMUSG00000021068/ENSMUSG00000029651/…	84
CC	GO:0099080	supramolecular complex	84/1449	478/11333	0.00129441	0.0103378	ENSMUSG00000062825/ENSMUSG00000034868/ENSMUSG00000033220/ENSMUSG00000026728/ENSMUSG00000026626/ENSMUSG00000030707/ENSMUSG00000003283/ENSMUSG00000029465/ENSMUSG00000096054/ENSMUSG00000028745/ENSMUSG00000006095/ENSMUSG00000003161/ENSMUSG00000024048/ENSMUSG00000067613/ENSMUSG00000034593/ENSMUSG00000031328/ENSMUSG00000027940/ENSMUSG00000027447/ENSMUSG00000021024/ENSMUSG00000021068/ENSMUSG00000029651/…	84
CC	GO:0099081	supramolecular polymer	84/1449	478/11333	0.00129441	0.0103378	ENSMUSG00000062825/ENSMUSG00000034868/ENSMUSG00000033220/ENSMUSG00000026728/ENSMUSG00000026626/ENSMUSG00000030707/ENSMUSG00000003283/ENSMUSG00000029465/ENSMUSG00000096054/ENSMUSG00000028745/ENSMUSG00000006095/ENSMUSG00000003161/ENSMUSG00000024048/ENSMUSG00000067613/ENSMUSG00000034593/ENSMUSG00000031328/ENSMUSG00000027940/ENSMUSG00000027447/ENSMUSG00000021024/ENSMUSG00000021068/ENSMUSG00000029651/…	84
CC	GO:0030018	Z disc	17/1449	62/11333	0.00153222	0.0120739	ENSMUSG00000034868/ENSMUSG00000026626/ENSMUSG00000028745/ENSMUSG00000003161/ENSMUSG00000024048/ENSMUSG00000031328/ENSMUSG00000038473/ENSMUSG00000021816/ENSMUSG00000015143/ENSMUSG00000028525/ENSMUSG00000028161/ENSMUSG00000028645/ENSMUSG00000031068/ENSMUSG00000044080/ENSMUSG00000021870/ENSMUSG00000029131/ENSMUSG00000026313	17
CC	GO:0010008	endosome membrane	49/1449	252/11333	0.00160616	0.01249	ENSMUSG00000022108/ENSMUSG00000071715/ENSMUSG00000024659/ENSMUSG00000025351/ENSMUSG00000034109/ENSMUSG00000028173/ENSMUSG00000050552/ENSMUSG00000028062/ENSMUSG00000081534/ENSMUSG00000025492/ENSMUSG00000024197/ENSMUSG00000020132/ENSMUSG00000005656/ENSMUSG00000027935/ENSMUSG00000042524/ENSMUSG00000030842/ENSMUSG00000033916/ENSMUSG00000021687/ENSMUSG00000041895/ENSMUSG00000068747/ENSMUSG00000029234/…	49
CC	GO:0042470	melanosome	21/1449	84/11333	0.00166159	0.0125897	ENSMUSG00000025351/ENSMUSG00000034593/ENSMUSG00000023944/ENSMUSG00000047187/ENSMUSG00000018326/ENSMUSG00000015656/ENSMUSG00000028249/ENSMUSG00000073987/ENSMUSG00000058799/ENSMUSG00000019173/ENSMUSG00000031447/ENSMUSG00000022415/ENSMUSG00000020689/ENSMUSG00000028645/ENSMUSG00000032504/ENSMUSG00000071650/ENSMUSG00000018340/ENSMUSG00000032383/ENSMUSG00000029430/ENSMUSG00000057531/ENSMUSG00000023175	21
CC	GO:0048770	pigment granule	21/1449	84/11333	0.00166159	0.0125897	ENSMUSG00000025351/ENSMUSG00000034593/ENSMUSG00000023944/ENSMUSG00000047187/ENSMUSG00000018326/ENSMUSG00000015656/ENSMUSG00000028249/ENSMUSG00000073987/ENSMUSG00000058799/ENSMUSG00000019173/ENSMUSG00000031447/ENSMUSG00000022415/ENSMUSG00000020689/ENSMUSG00000028645/ENSMUSG00000032504/ENSMUSG00000071650/ENSMUSG00000018340/ENSMUSG00000032383/ENSMUSG00000029430/ENSMUSG00000057531/ENSMUSG00000023175	21
CC	GO:0072562	blood microparticle	15/1449	53/11333	0.00201898	0.015104	ENSMUSG00000062825/ENSMUSG00000067149/ENSMUSG00000031722/ENSMUSG00000018293/ENSMUSG00000029580/ENSMUSG00000027712/ENSMUSG00000024164/ENSMUSG00000015656/ENSMUSG00000007041/ENSMUSG00000052305/ENSMUSG00000002603/ENSMUSG00000028249/ENSMUSG00000026879/ENSMUSG00000028645/ENSMUSG00000037493	15
CC	GO:0000502	proteasome complex	18/1449	69/11333	0.00208906	0.0154329	ENSMUSG00000042541/ENSMUSG00000021024/ENSMUSG00000021737/ENSMUSG00000015671/ENSMUSG00000022193/ENSMUSG00000027566/ENSMUSG00000079197/ENSMUSG00000014769/ENSMUSG00000030751/ENSMUSG00000006998/ENSMUSG00000030591/ENSMUSG00000096727/ENSMUSG00000005779/ENSMUSG00000022867/ENSMUSG00000022216/ENSMUSG00000028837/ENSMUSG00000020720/ENSMUSG00000024583	18
CC	GO:0045121	membrane raft	39/1449	193/11333	0.00226634	0.0163342	ENSMUSG00000032369/ENSMUSG00000046908/ENSMUSG00000003283/ENSMUSG00000068566/ENSMUSG00000032562/ENSMUSG00000047139/ENSMUSG00000016319/ENSMUSG00000058715/ENSMUSG00000050552/ENSMUSG00000048163/ENSMUSG00000028062/ENSMUSG00000021823/ENSMUSG00000020733/ENSMUSG00000038473/ENSMUSG00000063065/ENSMUSG00000021771/ENSMUSG00000002458/ENSMUSG00000030842/ENSMUSG00000028249/ENSMUSG00000062070/ENSMUSG00000091512/…	39
CC	GO:0098857	membrane microdomain	39/1449	193/11333	0.00226634	0.0163342	ENSMUSG00000032369/ENSMUSG00000046908/ENSMUSG00000003283/ENSMUSG00000068566/ENSMUSG00000032562/ENSMUSG00000047139/ENSMUSG00000016319/ENSMUSG00000058715/ENSMUSG00000050552/ENSMUSG00000048163/ENSMUSG00000028062/ENSMUSG00000021823/ENSMUSG00000020733/ENSMUSG00000038473/ENSMUSG00000063065/ENSMUSG00000021771/ENSMUSG00000002458/ENSMUSG00000030842/ENSMUSG00000028249/ENSMUSG00000062070/ENSMUSG00000091512/…	39
CC	GO:1905368	peptidase complex	22/1449	92/11333	0.00240211	0.0171042	ENSMUSG00000042541/ENSMUSG00000021024/ENSMUSG00000021737/ENSMUSG00000015671/ENSMUSG00000022193/ENSMUSG00000027566/ENSMUSG00000079197/ENSMUSG00000014769/ENSMUSG00000030751/ENSMUSG00000006998/ENSMUSG00000030591/ENSMUSG00000031967/ENSMUSG00000096727/ENSMUSG00000005779/ENSMUSG00000025724/ENSMUSG00000068329/ENSMUSG00000022867/ENSMUSG00000022216/ENSMUSG00000024516/ENSMUSG00000028837/ENSMUSG00000020720/…	22
CC	GO:0044437	vacuolar part	49/1449	257/11333	0.00245278	0.0172571	ENSMUSG00000025351/ENSMUSG00000001750/ENSMUSG00000023944/ENSMUSG00000028062/ENSMUSG00000081534/ENSMUSG00000025492/ENSMUSG00000047187/ENSMUSG00000019210/ENSMUSG00000015656/ENSMUSG00000020057/ENSMUSG00000033379/ENSMUSG00000026519/ENSMUSG00000030842/ENSMUSG00000029064/ENSMUSG00000029713/ENSMUSG00000041895/ENSMUSG00000032561/ENSMUSG00000068747/ENSMUSG00000029234/ENSMUSG00000031696/ENSMUSG00000095687/…	49
CC	GO:0044440	endosomal part	50/1449	264/11333	0.00257232	0.0178852	ENSMUSG00000022108/ENSMUSG00000071715/ENSMUSG00000024659/ENSMUSG00000025351/ENSMUSG00000034109/ENSMUSG00000028173/ENSMUSG00000050552/ENSMUSG00000028062/ENSMUSG00000081534/ENSMUSG00000025492/ENSMUSG00000024197/ENSMUSG00000020132/ENSMUSG00000005656/ENSMUSG00000027935/ENSMUSG00000042524/ENSMUSG00000030842/ENSMUSG00000033916/ENSMUSG00000021687/ENSMUSG00000041895/ENSMUSG00000068747/ENSMUSG00000029234/…	50
CC	GO:0031253	cell projection membrane	32/1449	152/11333	0.00277791	0.0189495	ENSMUSG00000036427/ENSMUSG00000006304/ENSMUSG00000028465/ENSMUSG00000028173/ENSMUSG00000047139/ENSMUSG00000074272/ENSMUSG00000023944/ENSMUSG00000029086/ENSMUSG00000030403/ENSMUSG00000022377/ENSMUSG00000056201/ENSMUSG00000030744/ENSMUSG00000020733/ENSMUSG00000020315/ENSMUSG00000002489/ENSMUSG00000029064/ENSMUSG00000000915/ENSMUSG00000022114/ENSMUSG00000007815/ENSMUSG00000037742/ENSMUSG00000022436/…	32
CC	GO:0005802	trans-Golgi network	28/1449	128/11333	0.00278953	0.0189495	ENSMUSG00000071715/ENSMUSG00000024480/ENSMUSG00000027523/ENSMUSG00000028173/ENSMUSG00000031328/ENSMUSG00000035493/ENSMUSG00000020132/ENSMUSG00000027935/ENSMUSG00000021687/ENSMUSG00000041895/ENSMUSG00000029234/ENSMUSG00000002043/ENSMUSG00000067851/ENSMUSG00000007458/ENSMUSG00000001173/ENSMUSG00000027313/ENSMUSG00000023830/ENSMUSG00000045503/ENSMUSG00000031731/ENSMUSG00000060904/ENSMUSG00000030704/…	28
CC	GO:0005903	brush border	16/1449	60/11333	0.00284271	0.0190341	ENSMUSG00000034868/ENSMUSG00000090841/ENSMUSG00000026341/ENSMUSG00000028745/ENSMUSG00000031328/ENSMUSG00000074272/ENSMUSG00000023944/ENSMUSG00000021823/ENSMUSG00000020733/ENSMUSG00000002458/ENSMUSG00000019433/ENSMUSG00000015143/ENSMUSG00000023022/ENSMUSG00000022443/ENSMUSG00000023045/ENSMUSG00000025026	16
CC	GO:0098791	Golgi subcompartment	41/1449	208/11333	0.00286638	0.0190341	ENSMUSG00000071715/ENSMUSG00000024480/ENSMUSG00000027523/ENSMUSG00000034109/ENSMUSG00000028173/ENSMUSG00000031328/ENSMUSG00000032353/ENSMUSG00000042042/ENSMUSG00000035493/ENSMUSG00000020132/ENSMUSG00000032112/ENSMUSG00000027935/ENSMUSG00000067235/ENSMUSG00000021687/ENSMUSG00000041895/ENSMUSG00000020386/ENSMUSG00000068747/ENSMUSG00000029234/ENSMUSG00000002043/ENSMUSG00000067851/ENSMUSG00000002015/…	41
CC	GO:0098589	membrane region	47/1449	247/11333	0.00309247	0.0203072	ENSMUSG00000032369/ENSMUSG00000046908/ENSMUSG00000003283/ENSMUSG00000068566/ENSMUSG00000008036/ENSMUSG00000032562/ENSMUSG00000047139/ENSMUSG00000016319/ENSMUSG00000058715/ENSMUSG00000050552/ENSMUSG00000048163/ENSMUSG00000028062/ENSMUSG00000028478/ENSMUSG00000021823/ENSMUSG00000020733/ENSMUSG00000038473/ENSMUSG00000063065/ENSMUSG00000021771/ENSMUSG00000002458/ENSMUSG00000030842/ENSMUSG00000060216/…	47
CC	GO:0031674	I band	17/1449	67/11333	0.00375578	0.0243919	ENSMUSG00000034868/ENSMUSG00000026626/ENSMUSG00000028745/ENSMUSG00000003161/ENSMUSG00000024048/ENSMUSG00000031328/ENSMUSG00000038473/ENSMUSG00000021816/ENSMUSG00000015143/ENSMUSG00000028525/ENSMUSG00000028161/ENSMUSG00000028645/ENSMUSG00000031068/ENSMUSG00000044080/ENSMUSG00000021870/ENSMUSG00000029131/ENSMUSG00000026313	17
CC	GO:0005680	anaphase-promoting complex	8/1449	22/11333	0.00426426	0.0273933	ENSMUSG00000065990/ENSMUSG00000030649/ENSMUSG00000006398/ENSMUSG00000022400/ENSMUSG00000025135/ENSMUSG00000060860/ENSMUSG00000020235/ENSMUSG00000001403	8
CC	GO:0031984	organelle subcompartment	43/1449	226/11333	0.00453272	0.0288047	ENSMUSG00000071715/ENSMUSG00000024480/ENSMUSG00000027523/ENSMUSG00000034109/ENSMUSG00000028173/ENSMUSG00000031328/ENSMUSG00000032353/ENSMUSG00000042042/ENSMUSG00000035493/ENSMUSG00000020132/ENSMUSG00000032112/ENSMUSG00000027935/ENSMUSG00000067235/ENSMUSG00000021687/ENSMUSG00000041895/ENSMUSG00000020386/ENSMUSG00000068747/ENSMUSG00000029234/ENSMUSG00000002043/ENSMUSG00000067851/ENSMUSG00000020189/…	43
CC	GO:0005884	actin filament	16/1449	63/11333	0.00480764	0.0302267	ENSMUSG00000062825/ENSMUSG00000033220/ENSMUSG00000030707/ENSMUSG00000003283/ENSMUSG00000029465/ENSMUSG00000028745/ENSMUSG00000034593/ENSMUSG00000031328/ENSMUSG00000027940/ENSMUSG00000021676/ENSMUSG00000005103/ENSMUSG00000015143/ENSMUSG00000031799/ENSMUSG00000021998/ENSMUSG00000029053/ENSMUSG00000066151	16
CC	GO:0043197	dendritic spine	17/1449	69/11333	0.00518832	0.0322768	ENSMUSG00000006699/ENSMUSG00000040385/ENSMUSG00000003161/ENSMUSG00000022377/ENSMUSG00000002489/ENSMUSG00000019433/ENSMUSG00000030447/ENSMUSG00000060216/ENSMUSG00000000915/ENSMUSG00000028525/ENSMUSG00000007815/ENSMUSG00000002997/ENSMUSG00000026425/ENSMUSG00000041695/ENSMUSG00000032216/ENSMUSG00000057531/ENSMUSG00000074582	17
CC	GO:0012506	vesicle membrane	50/1449	274/11333	0.00553655	0.0339632	ENSMUSG00000073002/ENSMUSG00000024480/ENSMUSG00000024659/ENSMUSG00000030707/ENSMUSG00000008036/ENSMUSG00000029484/ENSMUSG00000021576/ENSMUSG00000003161/ENSMUSG00000028173/ENSMUSG00000032353/ENSMUSG00000001175/ENSMUSG00000028478/ENSMUSG00000018326/ENSMUSG00000004626/ENSMUSG00000020132/ENSMUSG00000027935/ENSMUSG00000067235/ENSMUSG00000008859/ENSMUSG00000048277/ENSMUSG00000019433/ENSMUSG00000021687/…	50
CC	GO:0030027	lamellipodium	26/1449	122/11333	0.00557433	0.0339632	ENSMUSG00000028843/ENSMUSG00000033220/ENSMUSG00000008475/ENSMUSG00000026341/ENSMUSG00000030707/ENSMUSG00000029465/ENSMUSG00000028745/ENSMUSG00000023277/ENSMUSG00000030403/ENSMUSG00000021676/ENSMUSG00000056201/ENSMUSG00000027935/ENSMUSG00000020152/ENSMUSG00000020437/ENSMUSG00000030447/ENSMUSG00000026879/ENSMUSG00000007815/ENSMUSG00000033940/ENSMUSG00000022436/ENSMUSG00000029428/ENSMUSG00000020689/…	26
CC	GO:0005765	lysosomal membrane	41/1449	216/11333	0.00572207	0.034159	ENSMUSG00000025351/ENSMUSG00000001750/ENSMUSG00000023944/ENSMUSG00000028062/ENSMUSG00000081534/ENSMUSG00000025492/ENSMUSG00000047187/ENSMUSG00000019210/ENSMUSG00000015656/ENSMUSG00000020057/ENSMUSG00000026519/ENSMUSG00000030842/ENSMUSG00000029064/ENSMUSG00000029713/ENSMUSG00000032561/ENSMUSG00000068747/ENSMUSG00000029234/ENSMUSG00000031696/ENSMUSG00000013160/ENSMUSG00000029617/ENSMUSG00000019173/…	41
CC	GO:0098852	lytic vacuole membrane	41/1449	216/11333	0.00572207	0.034159	ENSMUSG00000025351/ENSMUSG00000001750/ENSMUSG00000023944/ENSMUSG00000028062/ENSMUSG00000081534/ENSMUSG00000025492/ENSMUSG00000047187/ENSMUSG00000019210/ENSMUSG00000015656/ENSMUSG00000020057/ENSMUSG00000026519/ENSMUSG00000030842/ENSMUSG00000029064/ENSMUSG00000029713/ENSMUSG00000032561/ENSMUSG00000068747/ENSMUSG00000029234/ENSMUSG00000031696/ENSMUSG00000013160/ENSMUSG00000029617/ENSMUSG00000019173/…	41
CC	GO:0030496	midbody	28/1449	136/11333	0.00678009	0.0400703	ENSMUSG00000006699/ENSMUSG00000032562/ENSMUSG00000008859/ENSMUSG00000024795/ENSMUSG00000056737/ENSMUSG00000032462/ENSMUSG00000058407/ENSMUSG00000007815/ENSMUSG00000009907/ENSMUSG00000026605/ENSMUSG00000026622/ENSMUSG00000020372/ENSMUSG00000022436/ENSMUSG00000028873/ENSMUSG00000028645/ENSMUSG00000033088/ENSMUSG00000030536/ENSMUSG00000021131/ENSMUSG00000052712/ENSMUSG00000030965/ENSMUSG00000032504/…	28
CC	GO:1902495	transmembrane transporter complex	23/1449	106/11333	0.00703415	0.0403823	ENSMUSG00000064351/ENSMUSG00000021520/ENSMUSG00000063882/ENSMUSG00000001175/ENSMUSG00000007041/ENSMUSG00000026021/ENSMUSG00000022452/ENSMUSG00000021699/ENSMUSG00000028525/ENSMUSG00000019790/ENSMUSG00000059534/ENSMUSG00000020111/ENSMUSG00000009647/ENSMUSG00000000594/ENSMUSG00000038462/ENSMUSG00000064370/ENSMUSG00000030884/ENSMUSG00000025651/ENSMUSG00000022551/ENSMUSG00000039515/ENSMUSG00000041695/…	23
CC	GO:1990351	transporter complex	24/1449	112/11333	0.00703594	0.0403823	ENSMUSG00000064351/ENSMUSG00000021520/ENSMUSG00000063882/ENSMUSG00000020219/ENSMUSG00000001175/ENSMUSG00000007041/ENSMUSG00000026021/ENSMUSG00000022452/ENSMUSG00000021699/ENSMUSG00000028525/ENSMUSG00000019790/ENSMUSG00000059534/ENSMUSG00000020111/ENSMUSG00000009647/ENSMUSG00000000594/ENSMUSG00000038462/ENSMUSG00000064370/ENSMUSG00000030884/ENSMUSG00000025651/ENSMUSG00000022551/ENSMUSG00000039515/…	24
CC	GO:0044309	neuron spine	17/1449	71/11333	0.00703786	0.0403823	ENSMUSG00000006699/ENSMUSG00000040385/ENSMUSG00000003161/ENSMUSG00000022377/ENSMUSG00000002489/ENSMUSG00000019433/ENSMUSG00000030447/ENSMUSG00000060216/ENSMUSG00000000915/ENSMUSG00000028525/ENSMUSG00000007815/ENSMUSG00000002997/ENSMUSG00000026425/ENSMUSG00000041695/ENSMUSG00000032216/ENSMUSG00000057531/ENSMUSG00000074582	17
CC	GO:0042629	mast cell granule	6/1449	15/11333	0.00774229	0.0439971	ENSMUSG00000024659/ENSMUSG00000026180/ENSMUSG00000027287/ENSMUSG00000028341/ENSMUSG00000020077/ENSMUSG00000040528	6
CC	GO:0031091	platelet alpha granule	5/1449	11/11333	0.00804749	0.0452959	ENSMUSG00000026249/ENSMUSG00000040152/ENSMUSG00000026579/ENSMUSG00000030534/ENSMUSG00000029373	5
CC	GO:0000313	organellar ribosome	19/1449	84/11333	0.00864472	0.0477479	ENSMUSG00000106918/ENSMUSG00000054312/ENSMUSG00000068921/ENSMUSG00000025208/ENSMUSG00000026087/ENSMUSG00000018858/ENSMUSG00000028861/ENSMUSG00000049960/ENSMUSG00000034211/ENSMUSG00000030335/ENSMUSG00000018882/ENSMUSG00000024181/ENSMUSG00000030706/ENSMUSG00000058267/ENSMUSG00000063787/ENSMUSG00000028140/ENSMUSG00000019710/ENSMUSG00000015672/ENSMUSG00000031533	19
CC	GO:0005761	mitochondrial ribosome	19/1449	84/11333	0.00864472	0.0477479	ENSMUSG00000106918/ENSMUSG00000054312/ENSMUSG00000068921/ENSMUSG00000025208/ENSMUSG00000026087/ENSMUSG00000018858/ENSMUSG00000028861/ENSMUSG00000049960/ENSMUSG00000034211/ENSMUSG00000030335/ENSMUSG00000018882/ENSMUSG00000024181/ENSMUSG00000030706/ENSMUSG00000058267/ENSMUSG00000063787/ENSMUSG00000028140/ENSMUSG00000019710/ENSMUSG00000015672/ENSMUSG00000031533	19
MF	GO:0003735	structural constituent of ribosome	86/1407	167/11088	2.88e-34	2.26e-31	ENSMUSG00000060143/ENSMUSG00000061983/ENSMUSG00000006333/ENSMUSG00000106918/ENSMUSG00000067274/ENSMUSG00000030432/ENSMUSG00000047215/ENSMUSG00000069117/ENSMUSG00000020460/ENSMUSG00000037563/ENSMUSG00000054312/ENSMUSG00000000740/ENSMUSG00000043716/ENSMUSG00000045128/ENSMUSG00000032518/ENSMUSG00000060938/ENSMUSG00000048758/ENSMUSG00000063457/ENSMUSG00000052146/ENSMUSG00000031320/ENSMUSG00000090137/…	86
MF	GO:0005198	structural molecule activity	126/1407	347/11088	1.91e-30	7.5e-28	ENSMUSG00000062825/ENSMUSG00000090841/ENSMUSG00000060143/ENSMUSG00000026728/ENSMUSG00000008475/ENSMUSG00000006304/ENSMUSG00000026341/ENSMUSG00000061983/ENSMUSG00000079426/ENSMUSG00000006333/ENSMUSG00000024659/ENSMUSG00000106918/ENSMUSG00000067274/ENSMUSG00000030432/ENSMUSG00000047215/ENSMUSG00000029465/ENSMUSG00000028465/ENSMUSG00000095620/ENSMUSG00000069117/ENSMUSG00000020460/ENSMUSG00000029580/…	126
MF	GO:0015078	hydrogen ion transmembrane transporter activity	41/1407	71/11088	2.1e-19	5.5e-17	ENSMUSG00000064351/ENSMUSG00000033213/ENSMUSG00000031818/ENSMUSG00000003072/ENSMUSG00000064354/ENSMUSG00000063882/ENSMUSG00000030785/ENSMUSG00000034566/ENSMUSG00000001750/ENSMUSG00000022890/ENSMUSG00000025781/ENSMUSG00000015575/ENSMUSG00000025428/ENSMUSG00000000088/ENSMUSG00000031231/ENSMUSG00000064358/ENSMUSG00000019210/ENSMUSG00000064357/ENSMUSG00000050856/ENSMUSG00000033379/ENSMUSG00000000563/…	41
MF	GO:0009055	electron carrier activity	27/1407	49/11088	1.48e-12	2.9e-10	ENSMUSG00000028843/ENSMUSG00000006519/ENSMUSG00000064351/ENSMUSG00000033213/ENSMUSG00000031818/ENSMUSG00000004610/ENSMUSG00000064354/ENSMUSG00000030785/ENSMUSG00000046949/ENSMUSG00000000088/ENSMUSG00000031231/ENSMUSG00000064358/ENSMUSG00000015340/ENSMUSG00000032330/ENSMUSG00000014313/ENSMUSG00000017778/ENSMUSG00000020022/ENSMUSG00000020163/ENSMUSG00000041697/ENSMUSG00000021591/ENSMUSG00000035885/…	27
MF	GO:0004129	cytochrome-c oxidase activity	15/1407	20/11088	2.76e-10	3.1e-08	ENSMUSG00000064351/ENSMUSG00000033213/ENSMUSG00000031818/ENSMUSG00000064354/ENSMUSG00000030785/ENSMUSG00000000088/ENSMUSG00000031231/ENSMUSG00000064358/ENSMUSG00000032330/ENSMUSG00000014313/ENSMUSG00000017778/ENSMUSG00000041697/ENSMUSG00000035885/ENSMUSG00000061518/ENSMUSG00000024248	15
MF	GO:0015002	heme-copper terminal oxidase activity	15/1407	20/11088	2.76e-10	3.1e-08	ENSMUSG00000064351/ENSMUSG00000033213/ENSMUSG00000031818/ENSMUSG00000064354/ENSMUSG00000030785/ENSMUSG00000000088/ENSMUSG00000031231/ENSMUSG00000064358/ENSMUSG00000032330/ENSMUSG00000014313/ENSMUSG00000017778/ENSMUSG00000041697/ENSMUSG00000035885/ENSMUSG00000061518/ENSMUSG00000024248	15
MF	GO:0016676	oxidoreductase activity, acting on a heme group of donors, oxygen as acceptor	15/1407	20/11088	2.76e-10	3.1e-08	ENSMUSG00000064351/ENSMUSG00000033213/ENSMUSG00000031818/ENSMUSG00000064354/ENSMUSG00000030785/ENSMUSG00000000088/ENSMUSG00000031231/ENSMUSG00000064358/ENSMUSG00000032330/ENSMUSG00000014313/ENSMUSG00000017778/ENSMUSG00000041697/ENSMUSG00000035885/ENSMUSG00000061518/ENSMUSG00000024248	15
MF	GO:0016675	oxidoreductase activity, acting on a heme group of donors	15/1407	21/11088	8.54e-10	8.37e-08	ENSMUSG00000064351/ENSMUSG00000033213/ENSMUSG00000031818/ENSMUSG00000064354/ENSMUSG00000030785/ENSMUSG00000000088/ENSMUSG00000031231/ENSMUSG00000064358/ENSMUSG00000032330/ENSMUSG00000014313/ENSMUSG00000017778/ENSMUSG00000041697/ENSMUSG00000035885/ENSMUSG00000061518/ENSMUSG00000024248	15
MF	GO:0044769	ATPase activity, coupled to transmembrane movement of ions, rotational mechanism	17/1407	27/11088	1.26e-09	1.1e-07	ENSMUSG00000003072/ENSMUSG00000034566/ENSMUSG00000001750/ENSMUSG00000025781/ENSMUSG00000015575/ENSMUSG00000025428/ENSMUSG00000019210/ENSMUSG00000033379/ENSMUSG00000000563/ENSMUSG00000013160/ENSMUSG00000022956/ENSMUSG00000016252/ENSMUSG00000018770/ENSMUSG00000062683/ENSMUSG00000038717/ENSMUSG00000025393/ENSMUSG00000052459	17
MF	GO:0050839	cell adhesion molecule binding	81/1407	340/11088	7.78e-09	6.1e-07	ENSMUSG00000048534/ENSMUSG00000030342/ENSMUSG00000024659/ENSMUSG00000040385/ENSMUSG00000004665/ENSMUSG00000018293/ENSMUSG00000028745/ENSMUSG00000028465/ENSMUSG00000000290/ENSMUSG00000023277/ENSMUSG00000026581/ENSMUSG00000031328/ENSMUSG00000062647/ENSMUSG00000023944/ENSMUSG00000029086/ENSMUSG00000063229/ENSMUSG00000030403/ENSMUSG00000024197/ENSMUSG00000035493/ENSMUSG00000022377/ENSMUSG00000018326/…	81
MF	GO:0016491	oxidoreductase activity	105/1407	486/11088	1.45e-08	1.04e-06	ENSMUSG00000024953/ENSMUSG00000074604/ENSMUSG00000015950/ENSMUSG00000063856/ENSMUSG00000028843/ENSMUSG00000006519/ENSMUSG00000029455/ENSMUSG00000064351/ENSMUSG00000033213/ENSMUSG00000016194/ENSMUSG00000008540/ENSMUSG00000031818/ENSMUSG00000019179/ENSMUSG00000064254/ENSMUSG00000057666/ENSMUSG00000028961/ENSMUSG00000069873/ENSMUSG00000033938/ENSMUSG00000031708/ENSMUSG00000009350/ENSMUSG00000028367/…	105
MF	GO:0046933	proton-transporting ATP synthase activity, rotational mechanism	11/1407	14/11088	3.34e-08	2.18e-06	ENSMUSG00000003072/ENSMUSG00000034566/ENSMUSG00000025781/ENSMUSG00000025428/ENSMUSG00000000563/ENSMUSG00000022956/ENSMUSG00000016252/ENSMUSG00000018770/ENSMUSG00000062683/ENSMUSG00000038717/ENSMUSG00000025393	11
MF	GO:0051015	actin filament binding	34/1407	101/11088	3.73e-08	2.25e-06	ENSMUSG00000008475/ENSMUSG00000006304/ENSMUSG00000026341/ENSMUSG00000079426/ENSMUSG00000030707/ENSMUSG00000029465/ENSMUSG00000096054/ENSMUSG00000028745/ENSMUSG00000028465/ENSMUSG00000015932/ENSMUSG00000069662/ENSMUSG00000034593/ENSMUSG00000031328/ENSMUSG00000011148/ENSMUSG00000027940/ENSMUSG00000021676/ENSMUSG00000056201/ENSMUSG00000021823/ENSMUSG00000020152/ENSMUSG00000056737/ENSMUSG00000005103/…	34
MF	GO:0045296	cadherin binding	66/1407	267/11088	4.33e-08	2.43e-06	ENSMUSG00000024659/ENSMUSG00000040385/ENSMUSG00000004665/ENSMUSG00000018293/ENSMUSG00000028745/ENSMUSG00000028465/ENSMUSG00000023277/ENSMUSG00000031328/ENSMUSG00000062647/ENSMUSG00000023944/ENSMUSG00000029086/ENSMUSG00000063229/ENSMUSG00000030403/ENSMUSG00000024197/ENSMUSG00000022377/ENSMUSG00000018326/ENSMUSG00000015656/ENSMUSG00000021823/ENSMUSG00000024091/ENSMUSG00000007041/ENSMUSG00000059248/…	66
MF	GO:0016684	oxidoreductase activity, acting on peroxide as acceptor	15/1407	28/11088	2.46e-07	1.29e-05	ENSMUSG00000024953/ENSMUSG00000074604/ENSMUSG00000063856/ENSMUSG00000008540/ENSMUSG00000009350/ENSMUSG00000020803/ENSMUSG00000026701/ENSMUSG00000018339/ENSMUSG00000052305/ENSMUSG00000005161/ENSMUSG00000060803/ENSMUSG00000026688/ENSMUSG00000075706/ENSMUSG00000032487/ENSMUSG00000028964	15
MF	GO:0015077	monovalent inorganic cation transmembrane transporter activity	42/1407	149/11088	3.02e-07	1.48e-05	ENSMUSG00000064351/ENSMUSG00000033213/ENSMUSG00000031818/ENSMUSG00000003072/ENSMUSG00000064354/ENSMUSG00000063882/ENSMUSG00000030785/ENSMUSG00000034566/ENSMUSG00000001750/ENSMUSG00000022890/ENSMUSG00000025781/ENSMUSG00000015575/ENSMUSG00000025428/ENSMUSG00000000088/ENSMUSG00000031231/ENSMUSG00000064358/ENSMUSG00000019210/ENSMUSG00000064357/ENSMUSG00000050856/ENSMUSG00000033379/ENSMUSG00000000563/…	42
MF	GO:0008137	NADH dehydrogenase (ubiquinone) activity	14/1407	26/11088	5.75e-07	2.5e-05	ENSMUSG00000033938/ENSMUSG00000036199/ENSMUSG00000030647/ENSMUSG00000025204/ENSMUSG00000022820/ENSMUSG00000064367/ENSMUSG00000020022/ENSMUSG00000005510/ENSMUSG00000065947/ENSMUSG00000021764/ENSMUSG00000023089/ENSMUSG00000064363/ENSMUSG00000024099/ENSMUSG00000059734	14
MF	GO:0050136	NADH dehydrogenase (quinone) activity	14/1407	26/11088	5.75e-07	2.5e-05	ENSMUSG00000033938/ENSMUSG00000036199/ENSMUSG00000030647/ENSMUSG00000025204/ENSMUSG00000022820/ENSMUSG00000064367/ENSMUSG00000020022/ENSMUSG00000005510/ENSMUSG00000065947/ENSMUSG00000021764/ENSMUSG00000023089/ENSMUSG00000064363/ENSMUSG00000024099/ENSMUSG00000059734	14
MF	GO:0016209	antioxidant activity	21/1407	54/11088	1.03e-06	4.26e-05	ENSMUSG00000024953/ENSMUSG00000074604/ENSMUSG00000063856/ENSMUSG00000031722/ENSMUSG00000056071/ENSMUSG00000008540/ENSMUSG00000056054/ENSMUSG00000009350/ENSMUSG00000028367/ENSMUSG00000020803/ENSMUSG00000026701/ENSMUSG00000018339/ENSMUSG00000052305/ENSMUSG00000005161/ENSMUSG00000020844/ENSMUSG00000060803/ENSMUSG00000026688/ENSMUSG00000075706/ENSMUSG00000032487/ENSMUSG00000024583/ENSMUSG00000028964	21
MF	GO:0004601	peroxidase activity	13/1407	24/11088	1.35e-06	5.28e-05	ENSMUSG00000024953/ENSMUSG00000074604/ENSMUSG00000063856/ENSMUSG00000008540/ENSMUSG00000009350/ENSMUSG00000020803/ENSMUSG00000018339/ENSMUSG00000052305/ENSMUSG00000005161/ENSMUSG00000060803/ENSMUSG00000026688/ENSMUSG00000075706/ENSMUSG00000032487	13
MF	GO:0042625	ATPase coupled ion transmembrane transporter activity	19/1407	47/11088	1.68e-06	6.29e-05	ENSMUSG00000003072/ENSMUSG00000034566/ENSMUSG00000001750/ENSMUSG00000025781/ENSMUSG00000015575/ENSMUSG00000025428/ENSMUSG00000019210/ENSMUSG00000033379/ENSMUSG00000000563/ENSMUSG00000020788/ENSMUSG00000013160/ENSMUSG00000022956/ENSMUSG00000016252/ENSMUSG00000029998/ENSMUSG00000018770/ENSMUSG00000062683/ENSMUSG00000038717/ENSMUSG00000025393/ENSMUSG00000052459	19
MF	GO:0003779	actin binding	60/1407	259/11088	1.86e-06	6.63e-05	ENSMUSG00000049775/ENSMUSG00000008475/ENSMUSG00000006304/ENSMUSG00000026341/ENSMUSG00000079426/ENSMUSG00000031827/ENSMUSG00000030707/ENSMUSG00000004665/ENSMUSG00000029465/ENSMUSG00000060791/ENSMUSG00000018293/ENSMUSG00000096054/ENSMUSG00000028745/ENSMUSG00000028465/ENSMUSG00000015932/ENSMUSG00000023277/ENSMUSG00000069662/ENSMUSG00000034593/ENSMUSG00000031328/ENSMUSG00000011148/ENSMUSG00000027940/…	60
MF	GO:0016651	oxidoreductase activity, acting on NAD(P)H	23/1407	65/11088	2.22e-06	7.58e-05	ENSMUSG00000015950/ENSMUSG00000006519/ENSMUSG00000033938/ENSMUSG00000028367/ENSMUSG00000036199/ENSMUSG00000020803/ENSMUSG00000030647/ENSMUSG00000025204/ENSMUSG00000015340/ENSMUSG00000022820/ENSMUSG00000064367/ENSMUSG00000020022/ENSMUSG00000032872/ENSMUSG00000062070/ENSMUSG00000020844/ENSMUSG00000005510/ENSMUSG00000065947/ENSMUSG00000021764/ENSMUSG00000023089/ENSMUSG00000024583/ENSMUSG00000064363/…	23
MF	GO:0003954	NADH dehydrogenase activity	14/1407	29/11088	3.18e-06	0.000101523	ENSMUSG00000033938/ENSMUSG00000036199/ENSMUSG00000030647/ENSMUSG00000025204/ENSMUSG00000022820/ENSMUSG00000064367/ENSMUSG00000020022/ENSMUSG00000005510/ENSMUSG00000065947/ENSMUSG00000021764/ENSMUSG00000023089/ENSMUSG00000064363/ENSMUSG00000024099/ENSMUSG00000059734	14
MF	GO:0019843	rRNA binding	20/1407	53/11088	3.24e-06	0.000101523	ENSMUSG00000044986/ENSMUSG00000006333/ENSMUSG00000047215/ENSMUSG00000031320/ENSMUSG00000030744/ENSMUSG00000071415/ENSMUSG00000058546/ENSMUSG00000059291/ENSMUSG00000003429/ENSMUSG00000090862/ENSMUSG00000024608/ENSMUSG00000017404/ENSMUSG00000003970/ENSMUSG00000034211/ENSMUSG00000041560/ENSMUSG00000021519/ENSMUSG00000034994/ENSMUSG00000022313/ENSMUSG00000058558/ENSMUSG00000008668	20
MF	GO:0005200	structural constituent of cytoskeleton	17/1407	41/11088	3.92e-06	0.00011807	ENSMUSG00000062825/ENSMUSG00000026728/ENSMUSG00000008475/ENSMUSG00000006304/ENSMUSG00000026341/ENSMUSG00000079426/ENSMUSG00000029465/ENSMUSG00000028465/ENSMUSG00000029580/ENSMUSG00000020152/ENSMUSG00000020315/ENSMUSG00000026202/ENSMUSG00000029622/ENSMUSG00000036752/ENSMUSG00000072235/ENSMUSG00000043091/ENSMUSG00000030137	17
MF	GO:0019829	cation-transporting ATPase activity	18/1407	46/11088	5.48e-06	0.000159248	ENSMUSG00000003072/ENSMUSG00000034566/ENSMUSG00000001750/ENSMUSG00000025781/ENSMUSG00000015575/ENSMUSG00000025428/ENSMUSG00000019210/ENSMUSG00000033379/ENSMUSG00000000563/ENSMUSG00000020788/ENSMUSG00000013160/ENSMUSG00000022956/ENSMUSG00000016252/ENSMUSG00000018770/ENSMUSG00000062683/ENSMUSG00000038717/ENSMUSG00000025393/ENSMUSG00000052459	18
MF	GO:0016655	oxidoreductase activity, acting on NAD(P)H, quinone or similar compound as acceptor	14/1407	32/11088	1.34e-05	0.000373943	ENSMUSG00000033938/ENSMUSG00000036199/ENSMUSG00000030647/ENSMUSG00000025204/ENSMUSG00000022820/ENSMUSG00000064367/ENSMUSG00000020022/ENSMUSG00000005510/ENSMUSG00000065947/ENSMUSG00000021764/ENSMUSG00000023089/ENSMUSG00000064363/ENSMUSG00000024099/ENSMUSG00000059734	14
MF	GO:0008047	enzyme activator activity	65/1407	320/11088	6.55e-05	0.00177093	ENSMUSG00000074604/ENSMUSG00000015950/ENSMUSG00000028843/ENSMUSG00000003134/ENSMUSG00000030220/ENSMUSG00000071715/ENSMUSG00000021218/ENSMUSG00000047139/ENSMUSG00000051748/ENSMUSG00000032359/ENSMUSG00000038807/ENSMUSG00000022377/ENSMUSG00000059810/ENSMUSG00000035042/ENSMUSG00000060063/ENSMUSG00000079197/ENSMUSG00000002458/ENSMUSG00000004207/ENSMUSG00000024142/ENSMUSG00000019433/ENSMUSG00000031216/…	65
MF	GO:0048027	mRNA 5'-UTR binding	9/1407	17/11088	7.77e-05	0.00202938	ENSMUSG00000060938/ENSMUSG00000061477/ENSMUSG00000090862/ENSMUSG00000024608/ENSMUSG00000037992/ENSMUSG00000028081/ENSMUSG00000022234/ENSMUSG00000022313/ENSMUSG00000058558	9
MF	GO:0015399	primary active transmembrane transporter activity	24/1407	86/11088	0.000120307	0.00294752	ENSMUSG00000003072/ENSMUSG00000022822/ENSMUSG00000034566/ENSMUSG00000001750/ENSMUSG00000025781/ENSMUSG00000015575/ENSMUSG00000025428/ENSMUSG00000019210/ENSMUSG00000033379/ENSMUSG00000053317/ENSMUSG00000000563/ENSMUSG00000020788/ENSMUSG00000013160/ENSMUSG00000004668/ENSMUSG00000022956/ENSMUSG00000021114/ENSMUSG00000016252/ENSMUSG00000029998/ENSMUSG00000018770/ENSMUSG00000062683/ENSMUSG00000038717/…	24
MF	GO:0015405	P-P-bond-hydrolysis-driven transmembrane transporter activity	24/1407	86/11088	0.000120307	0.00294752	ENSMUSG00000003072/ENSMUSG00000022822/ENSMUSG00000034566/ENSMUSG00000001750/ENSMUSG00000025781/ENSMUSG00000015575/ENSMUSG00000025428/ENSMUSG00000019210/ENSMUSG00000033379/ENSMUSG00000053317/ENSMUSG00000000563/ENSMUSG00000020788/ENSMUSG00000013160/ENSMUSG00000004668/ENSMUSG00000022956/ENSMUSG00000021114/ENSMUSG00000016252/ENSMUSG00000029998/ENSMUSG00000018770/ENSMUSG00000062683/ENSMUSG00000038717/…	24
MF	GO:0042626	ATPase activity, coupled to transmembrane movement of substances	22/1407	78/11088	0.000192536	0.00457418	ENSMUSG00000003072/ENSMUSG00000022822/ENSMUSG00000034566/ENSMUSG00000001750/ENSMUSG00000025781/ENSMUSG00000015575/ENSMUSG00000025428/ENSMUSG00000019210/ENSMUSG00000033379/ENSMUSG00000000563/ENSMUSG00000020788/ENSMUSG00000013160/ENSMUSG00000004668/ENSMUSG00000022956/ENSMUSG00000021114/ENSMUSG00000016252/ENSMUSG00000029998/ENSMUSG00000018770/ENSMUSG00000062683/ENSMUSG00000038717/ENSMUSG00000025393/…	22
MF	GO:0004298	threonine-type endopeptidase activity	9/1407	19/11088	0.000232532	0.00498773	ENSMUSG00000021024/ENSMUSG00000015671/ENSMUSG00000022193/ENSMUSG00000027566/ENSMUSG00000014769/ENSMUSG00000030751/ENSMUSG00000096727/ENSMUSG00000005779/ENSMUSG00000028837	9
MF	GO:0036442	hydrogen-exporting ATPase activity	9/1407	19/11088	0.000232532	0.00498773	ENSMUSG00000001750/ENSMUSG00000015575/ENSMUSG00000019210/ENSMUSG00000033379/ENSMUSG00000013160/ENSMUSG00000016252/ENSMUSG00000038717/ENSMUSG00000025393/ENSMUSG00000052459	9
MF	GO:0070003	threonine-type peptidase activity	9/1407	19/11088	0.000232532	0.00498773	ENSMUSG00000021024/ENSMUSG00000015671/ENSMUSG00000022193/ENSMUSG00000027566/ENSMUSG00000014769/ENSMUSG00000030751/ENSMUSG00000096727/ENSMUSG00000005779/ENSMUSG00000028837	9
MF	GO:0016820	hydrolase activity, acting on acid anhydrides, catalyzing transmembrane movement of substances	22/1407	79/11088	0.000235391	0.00498773	ENSMUSG00000003072/ENSMUSG00000022822/ENSMUSG00000034566/ENSMUSG00000001750/ENSMUSG00000025781/ENSMUSG00000015575/ENSMUSG00000025428/ENSMUSG00000019210/ENSMUSG00000033379/ENSMUSG00000000563/ENSMUSG00000020788/ENSMUSG00000013160/ENSMUSG00000004668/ENSMUSG00000022956/ENSMUSG00000021114/ENSMUSG00000016252/ENSMUSG00000029998/ENSMUSG00000018770/ENSMUSG00000062683/ENSMUSG00000038717/ENSMUSG00000025393/…	22
MF	GO:0022853	active ion transmembrane transporter activity	19/1407	65/11088	0.000312994	0.00630841	ENSMUSG00000003072/ENSMUSG00000034566/ENSMUSG00000001750/ENSMUSG00000025781/ENSMUSG00000015575/ENSMUSG00000025428/ENSMUSG00000019210/ENSMUSG00000033379/ENSMUSG00000000563/ENSMUSG00000020788/ENSMUSG00000013160/ENSMUSG00000022956/ENSMUSG00000016252/ENSMUSG00000029998/ENSMUSG00000018770/ENSMUSG00000062683/ENSMUSG00000038717/ENSMUSG00000025393/ENSMUSG00000052459	19
MF	GO:0016247	channel regulator activity	18/1407	60/11088	0.000313811	0.00630841	ENSMUSG00000031328/ENSMUSG00000020577/ENSMUSG00000001175/ENSMUSG00000020733/ENSMUSG00000026021/ENSMUSG00000029713/ENSMUSG00000009687/ENSMUSG00000020372/ENSMUSG00000018965/ENSMUSG00000052889/ENSMUSG00000045962/ENSMUSG00000020903/ENSMUSG00000029053/ENSMUSG00000019370/ENSMUSG00000032216/ENSMUSG00000050732/ENSMUSG00000050627/ENSMUSG00000051355	18
MF	GO:0022890	inorganic cation transmembrane transporter activity	49/1407	243/11088	0.000593669	0.0116359	ENSMUSG00000064351/ENSMUSG00000033213/ENSMUSG00000031818/ENSMUSG00000003072/ENSMUSG00000064354/ENSMUSG00000063882/ENSMUSG00000030785/ENSMUSG00000034566/ENSMUSG00000001750/ENSMUSG00000022890/ENSMUSG00000025781/ENSMUSG00000015575/ENSMUSG00000025428/ENSMUSG00000000088/ENSMUSG00000031231/ENSMUSG00000064358/ENSMUSG00000019210/ENSMUSG00000064357/ENSMUSG00000050856/ENSMUSG00000033379/ENSMUSG00000000563/…	49
MF	GO:0015075	ion transmembrane transporter activity	73/1407	398/11088	0.000641267	0.0122623	ENSMUSG00000064351/ENSMUSG00000033213/ENSMUSG00000031818/ENSMUSG00000026568/ENSMUSG00000003072/ENSMUSG00000064354/ENSMUSG00000063882/ENSMUSG00000022822/ENSMUSG00000030785/ENSMUSG00000034566/ENSMUSG00000001750/ENSMUSG00000022890/ENSMUSG00000036067/ENSMUSG00000016319/ENSMUSG00000025781/ENSMUSG00000015575/ENSMUSG00000074272/ENSMUSG00000025428/ENSMUSG00000000088/ENSMUSG00000064267/ENSMUSG00000031231/…	73
MF	GO:0017022	myosin binding	13/1407	40/11088	0.000913222	0.0170468	ENSMUSG00000034868/ENSMUSG00000030707/ENSMUSG00000020733/ENSMUSG00000008859/ENSMUSG00000019433/ENSMUSG00000019066/ENSMUSG00000026879/ENSMUSG00000007815/ENSMUSG00000067851/ENSMUSG00000045382/ENSMUSG00000030704/ENSMUSG00000026878/ENSMUSG00000074582	13
MF	GO:0008289	lipid binding	71/1407	390/11088	0.000935156	0.0170503	ENSMUSG00000015950/ENSMUSG00000067149/ENSMUSG00000056071/ENSMUSG00000028228/ENSMUSG00000073643/ENSMUSG00000016024/ENSMUSG00000071715/ENSMUSG00000028603/ENSMUSG00000024659/ENSMUSG00000056054/ENSMUSG00000018293/ENSMUSG00000028465/ENSMUSG00000029484/ENSMUSG00000023277/ENSMUSG00000027712/ENSMUSG00000026385/ENSMUSG00000022377/ENSMUSG00000005656/ENSMUSG00000034160/ENSMUSG00000021676/ENSMUSG00000051314/…	71
MF	GO:0099106	ion channel regulator activity	14/1407	45/11088	0.00095691	0.0170504	ENSMUSG00000031328/ENSMUSG00000020577/ENSMUSG00000001175/ENSMUSG00000026021/ENSMUSG00000029713/ENSMUSG00000020372/ENSMUSG00000052889/ENSMUSG00000045962/ENSMUSG00000020903/ENSMUSG00000029053/ENSMUSG00000019370/ENSMUSG00000032216/ENSMUSG00000050732/ENSMUSG00000051355	14
MF	GO:0043492	ATPase activity, coupled to movement of substances	22/1407	87/11088	0.00100114	0.0174422	ENSMUSG00000003072/ENSMUSG00000022822/ENSMUSG00000034566/ENSMUSG00000001750/ENSMUSG00000025781/ENSMUSG00000015575/ENSMUSG00000025428/ENSMUSG00000019210/ENSMUSG00000033379/ENSMUSG00000000563/ENSMUSG00000020788/ENSMUSG00000013160/ENSMUSG00000004668/ENSMUSG00000022956/ENSMUSG00000021114/ENSMUSG00000016252/ENSMUSG00000029998/ENSMUSG00000018770/ENSMUSG00000062683/ENSMUSG00000038717/ENSMUSG00000025393/…	22
MF	GO:0046961	proton-transporting ATPase activity, rotational mechanism	7/1407	15/11088	0.00132718	0.0226198	ENSMUSG00000001750/ENSMUSG00000015575/ENSMUSG00000019210/ENSMUSG00000033379/ENSMUSG00000013160/ENSMUSG00000025393/ENSMUSG00000052459	7
MF	GO:0022891	substrate-specific transmembrane transporter activity	77/1407	437/11088	0.00151739	0.0253114	ENSMUSG00000064351/ENSMUSG00000033213/ENSMUSG00000031818/ENSMUSG00000026568/ENSMUSG00000003072/ENSMUSG00000064354/ENSMUSG00000063882/ENSMUSG00000022822/ENSMUSG00000030785/ENSMUSG00000034566/ENSMUSG00000001750/ENSMUSG00000022890/ENSMUSG00000036067/ENSMUSG00000016319/ENSMUSG00000025781/ENSMUSG00000015575/ENSMUSG00000074272/ENSMUSG00000025428/ENSMUSG00000000088/ENSMUSG00000064267/ENSMUSG00000031231/…	77
MF	GO:0061650	ubiquitin-like protein conjugating enzyme activity	10/1407	29/11088	0.00213765	0.0349149	ENSMUSG00000015120/ENSMUSG00000060860/ENSMUSG00000042572/ENSMUSG00000020307/ENSMUSG00000016308/ENSMUSG00000001403/ENSMUSG00000078578/ENSMUSG00000022674/ENSMUSG00000009293/ENSMUSG00000091896	10
MF	GO:0003729	mRNA binding	33/1407	157/11088	0.00218399	0.0349438	ENSMUSG00000043716/ENSMUSG00000060938/ENSMUSG00000045817/ENSMUSG00000030744/ENSMUSG00000061477/ENSMUSG00000012848/ENSMUSG00000044533/ENSMUSG00000090862/ENSMUSG00000024608/ENSMUSG00000037992/ENSMUSG00000028081/ENSMUSG00000037742/ENSMUSG00000025362/ENSMUSG00000000568/ENSMUSG00000037475/ENSMUSG00000022234/ENSMUSG00000024217/ENSMUSG00000060373/ENSMUSG00000022313/ENSMUSG00000062997/ENSMUSG00000028330/…	33
MF	GO:0048365	Rac GTPase binding	11/1407	35/11088	0.00301178	0.0470197	ENSMUSG00000030220/ENSMUSG00000031328/ENSMUSG00000021676/ENSMUSG00000002489/ENSMUSG00000030447/ENSMUSG00000033940/ENSMUSG00000022781/ENSMUSG00000001173/ENSMUSG00000030536/ENSMUSG00000024096/ENSMUSG00000026425	11
MF	GO:0031492	nucleosomal DNA binding	12/1407	40/11088	0.00305868	0.0470197	ENSMUSG00000016559/ENSMUSG00000060743/ENSMUSG00000029580/ENSMUSG00000003038/ENSMUSG00000063870/ENSMUSG00000029177/ENSMUSG00000070713/ENSMUSG00000028800/ENSMUSG00000037894/ENSMUSG00000060373/ENSMUSG00000015937/ENSMUSG00000025369	12
MF	GO:0001618	virus receptor activity	6/1407	13/11088	0.00320083	0.0482587	ENSMUSG00000037706/ENSMUSG00000034641/ENSMUSG00000074272/ENSMUSG00000064326/ENSMUSG00000026399/ENSMUSG00000029915	6

## Sheet: Supplementary table8
Supplementary table8. The comparison of CD4+T cells mRNA expression between BD-recipient and healthy control-recipient mice
ID	Behcet	Healthy	log2FoldChange	pvalue	padj	gene_name
ENSMUSG00000022587	7.71625	3.52732	1.10251	8.71e-146	1.32e-141	Ly6e
ENSMUSG00000075602	4.16558	1.23818	1.64938	3.82e-114	2.89e-110	Ly6a
ENSMUSG00000096768	0.431753	0.0442537	1.77012	5.11e-111	2.58e-107	Erdr1
ENSMUSG00000067149	7.92013	0.33703	4.02087	1.62e-105	6.13e-102	Jchain
ENSMUSG00000057729	0.903669	0.00638105	2.58177	8.87e-67	2.68e-63	Prtn3
ENSMUSG00000060143	1.31343	0.668201	0.869625	6.73e-62	1.7e-58	Gm10076
ENSMUSG00000067288	23.4179	32.805	-0.483892	1.65e-60	3.57e-57	Rps28
ENSMUSG00000022899	0.243094	0.0254149	1.30602	1.31e-59	2.48e-56	Slc15a2
ENSMUSG00000056071	20.6507	4.97847	2.05874	3.08e-58	5.18e-55	S100a9
ENSMUSG00000020125	0.689101	0.00675486	2.21596	3.94e-55	5.96e-52	Elane
ENSMUSG00000050621	1.78297	2.68025	-0.56462	2.14e-46	2.94e-43	Rps27rt
ENSMUSG00000056054	17.4556	4.63034	1.92105	3.46e-44	4.36e-41	S100a8
ENSMUSG00000067212	3.03063	1.97615	0.586035	3.34e-43	3.89e-40	H2-T23
ENSMUSG00000040314	0.35109	0.00211928	1.47318	1.6e-40	1.73e-37	Ctsg
ENSMUSG00000046718	2.22406	0.873516	1.22573	8.92e-40	9e-37	Bst2
ENSMUSG00000038357	3.082	0.629844	2.11079	5.39e-38	5.09e-35	Camp
ENSMUSG00000068240	1.96182	2.81319	-0.498877	1.55e-37	1.38e-34	Gm11808
ENSMUSG00000024353	1.10599	0.144898	2.03156	2.52e-37	2.12e-34	Mzb1
ENSMUSG00000016559	9.4868	7.23394	0.387224	4.49e-37	3.58e-34	H3f3b
ENSMUSG00000069117	1.17985	0.699987	0.667703	6.35e-37	4.8e-34	Gm10260
ENSMUSG00000090733	48.3254	61.2737	-0.342372	7.13e-34	5.13e-31	Rps27
ENSMUSG00000009350	0.328771	0.00763575	1.38229	2.17e-33	1.49e-30	Mpo
ENSMUSG00000053477	1.35956	0.319062	1.75407	4.4e-31	2.9e-28	Tcf4
ENSMUSG00000041515	1.73802	0.441969	1.73767	5.28e-30	3.33e-27	Irf8
ENSMUSG00000034634	1.60483	0.356194	1.86446	2.38e-29	1.44e-26	Ly6d
ENSMUSG00000095041	0.749173	1.27498	-0.682516	4.45e-29	2.59e-26	AC149090.1
ENSMUSG00000079018	0.983103	0.391457	1.09873	1.07e-28	6.01e-26	Ly6c1
ENSMUSG00000020048	3.00997	1.69027	0.765496	2.07e-28	1.12e-25	Hsp90b1
ENSMUSG00000051504	1.03351	0.146495	2.09842	6.27e-28	3.27e-25	Siglech
ENSMUSG00000079017	11.1272	7.12817	0.632333	1.46e-26	7.35e-24	Ifi27l2a
ENSMUSG00000028108	0.500314	0.204794	0.921573	5.92e-26	2.89e-23	Ecm1
ENSMUSG00000034892	57.731	71.4334	-0.306895	6.76e-26	3.2e-23	Rps29
ENSMUSG00000024516	1.5749	0.909486	0.70817	8.59e-26	3.94e-23	Sec11c
ENSMUSG00000032484	2.48758	0.689454	1.71598	1.03e-25	4.57e-23	Ngp
ENSMUSG00000020484	0.810075	0.317476	1.01996	1.48e-25	6.42e-23	Xbp1
ENSMUSG00000022651	1.35378	0.270692	1.91124	2.07e-25	8.69e-23	Retnlg
ENSMUSG00000069516	4.77491	1.15135	1.88114	5.2e-25	2.13e-22	Lyz2
ENSMUSG00000071562	0.135666	0.00140308	0.944515	6e-25	2.39e-22	Stfa1
ENSMUSG00000022584	1.56624	0.411212	1.66338	1.35e-24	5.23e-22	Ly6c2
ENSMUSG00000040809	0.704826	0.133148	1.62274	2.59e-24	9.79e-22	Chil3
ENSMUSG00000038991	0.669321	0.223766	1.08358	1.05e-23	3.89e-21	Txndc5
ENSMUSG00000032496	0.925729	0.193077	1.70342	1.54e-23	5.55e-21	Ltf
ENSMUSG00000022496	0.128456	0.00171007	0.816003	1.1e-22	3.86e-20	Tnfrsf17
ENSMUSG00000029322	2.73063	0.936457	1.45378	2.9e-22	9.98e-20	Plac8
ENSMUSG00000020077	4.83047	3.38467	0.497985	3.38e-22	1.14e-19	Srgn
ENSMUSG00000050628	0.82055	0.506914	0.596071	5.29e-22	1.74e-19	Ubald2
ENSMUSG00000048442	0.134129	0.0102499	0.88677	1.59e-21	5.13e-19	Smim5
ENSMUSG00000027808	1.37116	0.790531	0.700446	6.43e-21	2.03e-18	Serp1
ENSMUSG00000022838	0.129194	0.00656229	0.778141	1.13e-20	3.48e-18	Eaf2
ENSMUSG00000031722	0.399677	0.0698026	1.3487	1.41e-20	4.26e-18	Hp
ENSMUSG00000026822	1.67283	0.484503	1.58982	4.51e-20	1.34e-17	Lcn2
ENSMUSG00000017754	0.28986	0.0554244	1.1566	7.51e-20	2.19e-17	Pltp
ENSMUSG00000021477	0.602976	0.149662	1.36249	7.68e-20	2.19e-17	Ctsl
ENSMUSG00000052949	0.246126	0.0947834	0.760704	2.86e-19	8.02e-17	Rnf157
ENSMUSG00000096727	1.98754	1.4741	0.409034	3.47e-19	9.54e-17	Psmb9
ENSMUSG00000027523	3.53526	2.71706	0.374736	4.29e-19	1.16e-16	Gnas
ENSMUSG00000015950	0.363222	0.124921	0.946544	4.77e-19	1.26e-16	Ncf1
ENSMUSG00000026193	0.160246	0.0122564	0.93166	5.19e-19	1.35e-16	Fn1
ENSMUSG00000024681	0.115695	0.0020935	0.638358	5.41e-19	1.39e-16	Ms4a3
ENSMUSG00000033295	0.104803	0.0161791	0.696215	1.38e-18	3.48e-16	Ptprf
ENSMUSG00000029530	0.467158	0.105693	1.30402	1.48e-18	3.66e-16	Ccr9
ENSMUSG00000030785	0.387075	0.0669599	1.37261	1.81e-18	4.42e-16	Cox6a2
ENSMUSG00000046841	0.190853	0.0258115	0.932094	3.25e-18	7.81e-16	Ckap4
ENSMUSG00000026104	3.34674	2.39381	0.461609	5.94e-18	1.4e-15	Stat1
ENSMUSG00000032575	1.17606	0.712544	0.616114	7.95e-18	1.85e-15	Manf
ENSMUSG00000033427	0.135281	0.0166269	0.838418	1.88e-17	4.31e-15	Upb1
ENSMUSG00000028367	2.31538	1.64284	0.473722	1.98e-17	4.46e-15	Txn1
ENSMUSG00000026835	0.0780831	0.000605604	0.513533	2.54e-17	5.65e-15	Fcnb
ENSMUSG00000047881	0.234574	0.0806477	0.80211	3.47e-17	7.62e-15	Rell1
ENSMUSG00000095514	0.183737	0.0264713	0.994498	5.01e-17	1.08e-14	D13Ertd608e
ENSMUSG00000063903	0.155894	0.0167288	0.93238	5.5e-17	1.17e-14	Klk1
ENSMUSG00000039001	39.4873	46.4958	-0.235733	6.61e-17	1.39e-14	Rps21
ENSMUSG00000070493	3.94465	3.25183	0.284333	8.92e-17	1.85e-14	Chchd2
ENSMUSG00000094777	1.09645	0.349417	1.25797	1.29e-16	2.64e-14	Hist1h2ap
ENSMUSG00000048490	1.936	1.34385	0.48616	1.75e-16	3.53e-14	Nrip1
ENSMUSG00000057322	27.527	31.8807	-0.212245	3.12e-16	6.21e-14	Rpl38
ENSMUSG00000070327	0.974449	0.616772	0.568557	3.2e-16	6.3e-14	Rnf213
ENSMUSG00000000903	0.18914	0.0393254	0.87647	3.54e-16	6.87e-14	Vpreb3
ENSMUSG00000023132	0.368483	0.0683391	1.18793	5.57e-16	1.07e-13	Gzma
ENSMUSG00000017009	0.252224	0.0763802	0.886101	6.71e-16	1.27e-13	Sdc4
ENSMUSG00000030068	0.0752836	0.190945	-0.669657	1.12e-15	2.09e-13	Gm20696
ENSMUSG00000015314	2.32552	1.67818	0.438715	1.27e-15	2.34e-13	Slamf6
ENSMUSG00000027556	0.0657899	0.00268194	0.532892	1.93e-15	3.51e-13	Car1
ENSMUSG00000015340	1.0021	0.407794	1.07155	2.05e-15	3.66e-13	Cybb
ENSMUSG00000039153	0.484386	0.176523	1.00435	2.06e-15	3.66e-13	Runx2
ENSMUSG00000017707	2.14081	1.48264	0.499568	2.84e-15	5e-13	Serinc3
ENSMUSG00000024953	1.23107	0.80621	0.539682	4.32e-15	7.51e-13	Prdx5
ENSMUSG00000009092	0.0806106	0.0037636	0.545733	4.55e-15	7.82e-13	Derl3
ENSMUSG00000035268	0.233723	0.0795868	0.78554	4.71e-15	8.01e-13	Pkig
ENSMUSG00000051748	0.733239	0.193965	1.35815	6.3e-15	1.06e-12	Wfdc21
ENSMUSG00000064360	7.63938	8.98392	-0.226262	7.12e-15	1.18e-12	mt-Nd3
ENSMUSG00000024084	0.15124	0.0548421	0.612999	8.78e-15	1.44e-12	Qpct
ENSMUSG00000005413	0.257422	0.77564	-1.30308	1.66e-14	2.69e-12	Hmox1
ENSMUSG00000025498	0.493853	0.262273	0.674103	2.51e-14	4.04e-12	Irf7
ENSMUSG00000054717	3.95618	2.6465	0.544977	2.96e-14	4.72e-12	Hmgb2
ENSMUSG00000022205	3.23426	2.55028	0.336696	3.18e-14	5e-12	Sub1
ENSMUSG00000027009	4.08718	3.07465	0.397216	3.23e-14	5.04e-12	Itga4
ENSMUSG00000003038	1.01787	0.602273	0.619899	3.41e-14	5.27e-12	Hmgn2
ENSMUSG00000024070	0.443292	0.258251	0.555633	3.65e-14	5.58e-12	Prkd3
ENSMUSG00000006519	3.74821	2.88187	0.369808	4.64e-14	7.02e-12	Cyba
ENSMUSG00000069272	0.507193	0.13769	1.10694	6.07e-14	9.09e-12	Hist1h2ae
ENSMUSG00000060802	17.5512	15.402	0.188897	6.26e-14	9.29e-12	B2m
ENSMUSG00000076431	0.316676	0.119175	0.854729	6.44e-14	9.46e-12	Sox4
ENSMUSG00000032053	0.240293	0.0814507	0.76967	8.68e-14	1.26e-11	Pou2af1
ENSMUSG00000049775	95.7533	82.5433	0.213434	9.02e-14	1.3e-11	Tmsb4x
ENSMUSG00000035242	6.38846	5.47719	0.226388	1.37e-13	1.96e-11	Oaz1
ENSMUSG00000021880	0.462014	0.1591	1.02235	1.52e-13	2.15e-11	Rnase6
ENSMUSG00000059108	0.468401	0.133191	1.16214	2.02e-13	2.82e-11	Ifitm6
ENSMUSG00000061232	18.6653	16.4788	0.176679	2.16e-13	3e-11	H2-K1
ENSMUSG00000060019	0.528966	0.347208	0.460912	2.28e-13	3.14e-11	Gm10073
ENSMUSG00000031762	0.0402883	0	0.353823	2.58e-13	3.51e-11	Mt2
ENSMUSG00000002014	1.6106	1.14309	0.451737	3.25e-13	4.39e-11	Ssr4
ENSMUSG00000058427	0.129615	0.0192687	0.795314	3.28e-13	4.39e-11	Cxcl2
ENSMUSG00000053317	3.06701	2.40797	0.344383	3.64e-13	4.83e-11	Sec61b
ENSMUSG00000004207	3.23702	2.1315	0.565874	3.71e-13	4.88e-11	Psap
ENSMUSG00000058728	0.134424	0.0248381	0.762086	4.21e-13	5.49e-11	Cd300c
ENSMUSG00000052212	0.154506	0.0254385	0.807754	5.55e-13	7.18e-11	Cd177
ENSMUSG00000061132	0.237879	0.0851717	0.764812	5.8e-13	7.44e-11	Blnk
ENSMUSG00000024338	3.91092	3.2724	0.257657	8.6e-13	1.09e-10	Psmb8
ENSMUSG00000047139	0.24201	0.0862123	0.76604	9.73e-13	1.23e-10	Cd24a
ENSMUSG00000000318	0.106481	0.0182796	0.667473	1.25e-12	1.57e-10	Clec10a
ENSMUSG00000075705	0.51929	0.275559	0.668259	1.32e-12	1.64e-10	Msrb1
ENSMUSG00000019505	9.09521	7.80365	0.22337	1.59e-12	1.96e-10	Ubb
ENSMUSG00000106219	0.0279899	0	0.289281	2.31e-12	2.81e-10	5830416I19Rik
ENSMUSG00000073411	14.0548	12.3349	0.187437	2.54e-12	3.07e-10	H2-D1
ENSMUSG00000025823	0.656392	0.371428	0.61956	2.81e-12	3.38e-10	Pdia4
ENSMUSG00000030104	0.653361	0.408073	0.543395	3.19e-12	3.8e-10	Edem1
ENSMUSG00000056116	0.784913	0.563751	0.400835	3.41e-12	4.03e-10	H2-T22
ENSMUSG00000030921	1.21377	0.870751	0.431961	3.49e-12	4.09e-10	Trim30a
ENSMUSG00000030786	0.15405	0.0369483	0.714426	3.64e-12	4.23e-10	Itgam
ENSMUSG00000030579	2.43697	1.01386	1.14239	4.08e-12	4.72e-10	Tyrobp
ENSMUSG00000027346	0.742101	0.512406	0.440378	4.18e-12	4.79e-10	Gpcpd1
ENSMUSG00000058773	0.371857	0.0985104	1.00442	5.07e-12	5.76e-10	Hist1h1b
ENSMUSG00000035199	0.493354	0.685801	-0.397218	6.04e-12	6.82e-10	Arl6ip5
ENSMUSG00000026003	0.443719	0.271468	0.542389	9e-12	1.01e-09	Acadl
ENSMUSG00000034566	4.12576	3.54581	0.220135	9.05e-12	1.01e-09	Atp5h
ENSMUSG00000041754	0.0834344	0.0118304	0.523719	9.65e-12	1.07e-09	Trem3
ENSMUSG00000026616	0.228831	0.0738613	0.799729	9.89e-12	1.08e-09	Cr2
ENSMUSG00000060550	2.88702	2.32956	0.291836	1.23e-11	1.34e-09	H2-Q7
ENSMUSG00000036381	0.127061	0.0297447	0.679765	1.24e-11	1.34e-09	P2ry14
ENSMUSG00000030793	1.86968	1.35933	0.420685	1.4e-11	1.5e-09	Pycard
ENSMUSG00000039236	0.328405	0.172296	0.613879	1.42e-11	1.51e-09	Isg20
ENSMUSG00000069892	1.44808	1.11868	0.340279	1.71e-11	1.8e-09	9930111J21Rik2
ENSMUSG00000032437	0.834603	0.585296	0.426943	2.05e-11	2.15e-09	Stt3b
ENSMUSG00000040204	0.338598	0.0906758	0.931174	2.41e-11	2.52e-09	Pclaf
ENSMUSG00000008193	0.246138	0.0907139	0.758475	2.44e-11	2.53e-09	Spib
ENSMUSG00000074211	0.630288	0.420854	0.472344	2.99e-11	3.07e-09	Sdhaf1
ENSMUSG00000015937	2.37234	1.92303	0.284758	4.5e-11	4.6e-09	H2afy
ENSMUSG00000074884	6.03514	5.27071	0.203598	4.57e-11	4.62e-09	Serf2
ENSMUSG00000034330	0.175771	0.072141	0.607381	4.58e-11	4.62e-09	Plcg2
ENSMUSG00000060063	0.648935	0.258364	0.991076	4.63e-11	4.64e-09	Alox5ap
ENSMUSG00000090394	1.43576	1.81123	-0.326444	4.86e-11	4.84e-09	4930523C07Rik
ENSMUSG00000018930	0.286506	0.0804963	0.972487	5.49e-11	5.43e-09	Ccl4
ENSMUSG00000069045	0.785459	0.564572	0.407033	5.76e-11	5.66e-09	Ddx3y
ENSMUSG00000024659	0.431783	0.149163	0.967277	6.23e-11	6.08e-09	Anxa1
ENSMUSG00000004359	0.0409911	0.152469	-0.773936	7.54e-11	7.31e-09	Spic
ENSMUSG00000090841	7.5117	6.48292	0.206995	8.82e-11	8.5e-09	Myl6
ENSMUSG00000021624	0.235008	0.0888744	0.727996	1.05e-10	1.01e-08	Cd180
ENSMUSG00000036106	0.0871505	0.0235949	0.510447	1.11e-10	1.05e-08	Prr5
ENSMUSG00000022136	1.2717	0.96334	0.376469	1.28e-10	1.21e-08	Dnajc3
ENSMUSG00000040940	2.3157	2.74691	-0.246626	1.56e-10	1.47e-08	Arhgef1
ENSMUSG00000025492	1.21422	0.54177	0.9906	1.64e-10	1.54e-08	Ifitm3
ENSMUSG00000079641	34.5562	39.2653	-0.184284	1.68e-10	1.56e-08	Rpl39
ENSMUSG00000084796	0.155484	0.27293	-0.516541	1.93e-10	1.78e-08	Mir142hg
ENSMUSG00000024164	0.150829	0.0337999	0.733391	2.08e-10	1.9e-08	C3
ENSMUSG00000002006	0.058628	0.00981711	0.433075	2.26e-10	2.06e-08	Pdzd4
ENSMUSG00000027487	0.0929827	0.0325856	0.46601	2.27e-10	2.06e-08	Cdk5rap1
ENSMUSG00000056501	0.794142	0.474077	0.600522	2.64e-10	2.37e-08	Cebpb
ENSMUSG00000030189	0.422224	0.232789	0.60047	2.99e-10	2.67e-08	Ybx3
ENSMUSG00000063882	5.18034	4.51028	0.190238	3.16e-10	2.82e-08	Uqcrh
ENSMUSG00000061086	0.067255	0.0146144	0.438467	3.48e-10	3.08e-08	Myl4
ENSMUSG00000017716	0.243519	0.0702805	0.790648	3.7e-10	3.26e-08	Birc5
ENSMUSG00000029465	2.84224	2.3645	0.264577	3.89e-10	3.4e-08	Arpc3
ENSMUSG00000056629	0.441284	0.253277	0.558606	3.94e-10	3.43e-08	Fkbp2
ENSMUSG00000032776	0.329557	0.184247	0.553251	4.12e-10	3.56e-08	Mctp2
ENSMUSG00000031004	0.547324	0.20571	0.915287	4.14e-10	3.56e-08	Mki67
ENSMUSG00000015970	0.0586565	0.0107392	0.425472	4.19e-10	3.58e-08	Chdh
ENSMUSG00000034353	0.660507	0.43856	0.472682	4.21e-10	3.58e-08	Ramp1
ENSMUSG00000019564	0.213868	0.104189	0.576666	5.41e-10	4.57e-08	Arid3a
ENSMUSG00000019942	0.106997	0.0214612	0.544656	5.52e-10	4.64e-08	Cdk1
ENSMUSG00000015568	0.00741365	0.0540425	-0.46459	5.73e-10	4.79e-08	Lpl
ENSMUSG00000040666	0.03129	0.00125092	0.29683	6.18e-10	5.14e-08	Sh3bgr
ENSMUSG00000041355	0.52032	0.342043	0.473317	6.46e-10	5.34e-08	Ssr2
ENSMUSG00000075225	0.0280408	0.000606889	0.276253	6.68e-10	5.49e-08	Ccdc162
ENSMUSG00000025993	0.153309	0.419741	-1.01719	7.9e-10	6.46e-08	Slc40a1
ENSMUSG00000031132	0.249748	0.392593	-0.489594	7.97e-10	6.48e-08	Cd40lg
ENSMUSG00000040405	0.0397578	0.00364454	0.344614	8.52e-10	6.89e-08	Havcr1
ENSMUSG00000030263	0.557133	0.386261	0.42776	9.96e-10	8.01e-08	Lrmp
ENSMUSG00000030413	0.666315	0.366716	0.645491	1.3e-09	1.04e-07	Pglyrp1
ENSMUSG00000026594	0.749657	0.506667	0.468289	1.31e-09	1.05e-07	Ralgps2
ENSMUSG00000039168	0.606164	0.41836	0.440566	1.37e-09	1.08e-07	Dap
ENSMUSG00000062248	0.35685	0.17726	0.62569	1.37e-09	1.08e-07	Cks2
ENSMUSG00000027562	0.114884	0.0365601	0.539866	1.37e-09	1.08e-07	Car2
ENSMUSG00000010142	0.445456	0.270118	0.529892	1.49e-09	1.16e-07	Tnfrsf13b
ENSMUSG00000035273	0.0870775	0.0230296	0.499658	1.59e-09	1.24e-07	Hpse
ENSMUSG00000027422	1.11835	0.797605	0.423022	1.67e-09	1.29e-07	Rrbp1
ENSMUSG00000020914	0.486321	0.196002	0.81319	1.99e-09	1.53e-07	Top2a
ENSMUSG00000045690	1.08753	1.33887	-0.278583	2e-09	1.53e-07	Wdr89
ENSMUSG00000073643	0.213895	0.11839	0.491465	2.06e-09	1.57e-07	Wdfy1
ENSMUSG00000001403	0.278159	0.0870831	0.781492	2.21e-09	1.67e-07	Ube2c
ENSMUSG00000031807	1.01865	0.767081	0.369584	2.24e-09	1.69e-07	Pgls
ENSMUSG00000026576	0.700936	0.43233	0.54917	2.3e-09	1.72e-07	Atp1b1
ENSMUSG00000046805	0.689579	0.277323	0.986963	2.34e-09	1.74e-07	Mpeg1
ENSMUSG00000005583	0.825796	0.395872	0.865635	2.39e-09	1.77e-07	Mef2c
ENSMUSG00000034591	0.0669038	0.0145074	0.444402	2.41e-09	1.78e-07	Slc41a2
ENSMUSG00000028333	2.10629	1.71803	0.290868	2.5e-09	1.83e-07	Anp32b
ENSMUSG00000009585	1.76309	1.38475	0.330764	2.65e-09	1.94e-07	Apobec3
ENSMUSG00000029304	0.0292701	0	0.2407	2.68e-09	1.95e-07	Spp1
ENSMUSG00000062960	0.0403347	0.00386979	0.342233	2.69e-09	1.95e-07	Kdr
ENSMUSG00000058624	0.173988	0.0525449	0.721048	2.85e-09	2.05e-07	Gda
ENSMUSG00000063316	14.0533	15.6505	-0.154721	2.88e-09	2.07e-07	Rpl27
ENSMUSG00000057666	4.87685	4.13537	0.240938	3.01e-09	2.15e-07	Gapdh
ENSMUSG00000026548	0.0586518	0.0102	0.420895	3.09e-09	2.19e-07	Slamf9
ENSMUSG00000054263	0.0897608	0.0221787	0.529211	3.3e-09	2.33e-07	Lifr
ENSMUSG00000060791	3.36273	2.85207	0.223211	3.56e-09	2.5e-07	Gmfg
ENSMUSG00000017737	0.210927	0.0626074	0.800318	3.86e-09	2.7e-07	Mmp9
ENSMUSG00000019188	0.942178	0.707932	0.367486	4.37e-09	3.04e-07	H13
ENSMUSG00000002602	0.104291	0.245345	-0.735979	4.38e-09	3.04e-07	Axl
ENSMUSG00000027423	0.841974	0.61045	0.39934	4.59e-09	3.17e-07	Snx5
ENSMUSG00000028832	0.628869	0.289784	0.766546	5.05e-09	3.47e-07	Stmn1
ENSMUSG00000003814	2.89777	2.31343	0.314033	5.68e-09	3.89e-07	Calr
ENSMUSG00000014633	0.28122	0.167394	0.487778	6.19e-09	4.22e-07	Cmc2
ENSMUSG00000035459	0.142341	0.241898	-0.465662	6.26e-09	4.25e-07	Stab2
ENSMUSG00000029401	0.617608	0.392208	0.515729	6.29e-09	4.25e-07	Rilpl2
ENSMUSG00000020456	0.662189	0.499107	0.350209	7.16e-09	4.81e-07	Ogdh
ENSMUSG00000062524	0.0290874	0.000683683	0.263572	7.81e-09	5.23e-07	Ncr1
ENSMUSG00000021338	0.0993476	0.0316276	0.504392	8.98e-09	5.99e-07	Carmil1
ENSMUSG00000003484	0.126958	0.048287	0.527584	9.04e-09	6e-07	Cyp4f18
ENSMUSG00000026238	11.1286	9.65261	0.208047	1.03e-08	6.83e-07	Ptma
ENSMUSG00000029038	0.969449	0.766103	0.301791	1.04e-08	6.87e-07	Ssu72
ENSMUSG00000070369	0.0311716	0.107291	-0.617247	1.09e-08	7.14e-07	Itgad
ENSMUSG00000040751	0.149434	0.0630896	0.528678	1.14e-08	7.44e-07	Lat2
ENSMUSG00000027368	1.93495	2.53092	-0.370798	1.22e-08	7.91e-07	Dusp2
ENSMUSG00000005800	0.110467	0.0240511	0.614618	1.23e-08	7.92e-07	Mmp8
ENSMUSG00000000184	2.47935	3.09235	-0.309435	1.23e-08	7.92e-07	Ccnd2
ENSMUSG00000024675	0.580596	0.358292	0.53219	1.27e-08	8.17e-07	Ms4a4c
ENSMUSG00000043931	1.05743	0.779771	0.383252	1.52e-08	9.73e-07	Gimap7
ENSMUSG00000050552	0.81388	0.610646	0.374244	1.63e-08	1.04e-06	Lamtor4
ENSMUSG00000029632	2.65749	2.23767	0.251361	1.77e-08	1.12e-06	Ndufa4
ENSMUSG00000021248	0.955927	0.719904	0.371443	1.82e-08	1.15e-06	Tmed10
ENSMUSG00000035299	0.0363951	0.00643276	0.302653	1.83e-08	1.15e-06	Mid1
ENSMUSG00000044052	0.0748701	0.0128928	0.435883	1.95e-08	1.22e-06	Ccr10
ENSMUSG00000027510	0.698838	0.901321	-0.327547	1.99e-08	1.24e-06	Rbm38
ENSMUSG00000046908	0.0825036	0.0198532	0.470851	2.01e-08	1.25e-06	Ltb4r1
ENSMUSG00000020475	0.0365935	0.00320815	0.310711	2.09e-08	1.29e-06	Pgam2
ENSMUSG00000027514	0.430006	0.285173	0.443344	2.25e-08	1.39e-06	Zbp1
ENSMUSG00000021451	0.872261	0.675105	0.332632	2.32e-08	1.42e-06	Sema4d
ENSMUSG00000031813	0.41167	0.270912	0.44298	2.34e-08	1.43e-06	Mvb12a
[truncated: 1,406 more rows]

## Sheet: Supplementary table9
Supplementary table9. KEGG analysis of differential genes in the CD4+T cells between BD-recipient and healthy controls-recipient mice
[truncated: 21 more rows]

[truncated: 1 more sheets: Supplementary table10]
